# Supplementary material for: 2-Hy­droxy­methyl-1,3-dimethyl-1H-imidazol-3-ium triiodide
Source: Acta Crystallogr Sect E Struct Rep Online. 2013 Jul 27;69(Pt 8):o1340–1. doi: 10.1107/S1600536813020266 (PMC3793822; doi:10.1107/S1600536813020266)
Supplement: Supplementary file 1 [file e-69-o1340-sup1.cif]

##############################################################################
#                                                                            #
# This CIF contains the data in a paper accepted for publication in          #
# Acta Crystallographica Section E. It conforms to the requirements of       #
# Notes for Authors for Acta Crystallographica Section E, and has been       #
# peer reviewed under the auspices of the IUCr Commission on Journals.       #
#                                                                            #
# Full details of the Crystallographic Information File format               #
# are given in the paper "The Crystallographic Information File (CIF):       #
# a New Standard Archive File for Crystallography" by S. R. Hall, F. H.      #
# Allen and I. D. Brown [Acta Cryst. (1991), A47, 655-685].                  #
#                                                                            #
# The current version of the core CIF dictionary is obtainable from          #
# ftp://ftp.iucr.org/pub/cif_core.dic.                                       #
#                                                                            #
# Software is freely available for graphical display of the structure(s)     #
# in this CIF. For information consult the CIF software page                 #
# http://www.iucr.org/resources/cif/software.                                #
#                                                                            #
# This file may be used for bona fide research purposes within the           #
# scientific community so long as proper attribution is given to the journal # 
# article from which it was obtained.                                        #
#                                                                            #
##############################################################################
data_I
_audit_creation_method     'WinGX routine CIF_UPDATE'
_audit_conform_dict_name     cif_core.dic
_audit_conform_dict_version     2.3
_journal_date_recd_electronic     2013-07-21
_journal_date_accepted     2013-07-22
_journal_name_full     'Acta Crystallographica, Section E'
_journal_year     2013
_journal_volume     69
_journal_issue      8
_journal_page_first     o1340
_journal_page_last     o1341
_journal_paper_category     QO
_journal_paper_doi     10.1107/S1600536813020266
_journal_coeditor_code     HG5333
_publ_contact_author_name     'Sofiane, Bouacida'
_publ_contact_author_address
;
Unit\'e de recherche de CHimie de l'Environnement
et Mol\'eculaire Structurale,
CHEMS, Universit\'e Constantine
25000 Algeria
;
_publ_contact_author_email     bouacida_sofiane@yahoo.fr
_publ_contact_author_fax     '00 (213) 31 81 88 16'
_publ_contact_author_phone     '00 (213) 74 45 27 14'
_publ_section_title
;
2-Hydroxymethyl-1,3-dimethyl-1<i>H</i>-imidazol-3-ium triiodide
;
loop_
    _publ_author_name
    _publ_author_address
    'Mohamed El Hadi, Said'
;
Unit\'e de Recherche de Chimie de l'Environnement et Mol\'eculaire Structurale,
CHEMS, Universit\'e Constantine1
25000 Algeria
;
    'Abdelmalek, Bouraiou'
;
Laboratoire des Produits Naturels d'Origine V\'eg\'etale et de Synth\`ese
 Organique
PHYSYNOR
Universit\'e Constantine1
25000 Constantine
Algeria
;
    'Sofiane, Bouacida'
;
Unit\'e de Recherche de Chimie de l'Environnement et Mol\'eculaire Structurale,
CHEMS, Universit\'e Constantine1
25000 Algeria
;
    'Hocine, Merazig'
;
Unit\'e de Recherche de Chimie de l'Environnement et Mol\'eculaire Structurale,
CHEMS, Universit\'e Constantine1
25000 Algeria
;
    'Ali, Belfaitah'
;
Laboratoire des Produits Naturels d'Origine V\'eg\'etale et de Synth\`ese
 Organique
PHYSYNOR
Universit\'e Constantine1
25000 Constantine
Algeria
;
    'Aissa, Chibani'
;
Unit\'e de Recherche de Chimie de l'Environnement et Mol\'eculaire Structurale,
CHEMS, Universit\'e Constantine1
25000 Algeria
;
_chemical_name_systematic
;
2-Hydroxymethyl-1,3-dimethyl-1<i>H</i>-imidazol-3-ium triiodide
;
_chemical_formula_moiety     'C6 H11 N2 O +, I3 -'
_chemical_formula_sum     'C6 H11 I3 N2 O'
_chemical_formula_iupac     'C6 H11 N2 O +, I3 -'
_chemical_formula_weight     507.87
_symmetry_cell_setting     monoclinic
_symmetry_space_group_name_H-M     'P 21/c'
_symmetry_space_group_name_Hall     '-P 2ybc'
loop_
    _symmetry_equiv_pos_as_xyz
    'x, y, z'
    '-x, y+1/2, -z+1/2'
    '-x, -y, -z'
    'x, -y-1/2, z-1/2'
_cell_length_a     7.1647(8)
_cell_length_b     15.5586(19)
_cell_length_c     11.3201(13)
_cell_angle_alpha     90
_cell_angle_beta     96.026(7)
_cell_angle_gamma     90
_cell_volume     1254.9(3)
_cell_formula_units_Z     4
_cell_measurement_reflns_used     5058
_cell_measurement_theta_min     2.23
_cell_measurement_theta_max     25.08
_cell_measurement_temperature     150(2)
_exptl_crystal_description     Stick
_exptl_crystal_colour     Brown
_exptl_crystal_size_max     0.24
_exptl_crystal_size_mid     0.03
_exptl_crystal_size_min     0.02
_exptl_crystal_density_diffrn     2.688
_exptl_crystal_density_method     'not measured'
_exptl_crystal_F_000     912
_exptl_absorpt_coefficient_mu     7.439
_exptl_absorpt_correction_type     multi-scan
_exptl_absorpt_process_details
;
(SADABS; Sheldrick, 2002)
;
_exptl_absorpt_correction_T_min     0.7809
_exptl_absorpt_correction_T_max     1.0000
_exptl_special_details     ?
_diffrn_ambient_temperature     150(2)
_diffrn_radiation_type     MoK\a
_diffrn_radiation_wavelength     0.71073
_diffrn_radiation_monochromator     graphite
_diffrn_measurement_device_type     'Bruker APEXII'
_diffrn_measurement_method     'CCD rotation images, thin slices'
_diffrn_reflns_number     7061
_diffrn_reflns_av_R_equivalents     0.0219
_diffrn_reflns_theta_min     2.62
_diffrn_reflns_theta_max     25.1
_diffrn_reflns_theta_full     25.1
_diffrn_measured_fraction_theta_max     0.99
_diffrn_measured_fraction_theta_full     0.99
_diffrn_reflns_limit_h_min     -8
_diffrn_reflns_limit_h_max     8
_diffrn_reflns_limit_k_min     -18
_diffrn_reflns_limit_k_max     18
_diffrn_reflns_limit_l_min     -13
_diffrn_reflns_limit_l_max     13
_refine_special_details
;
Refinement of <i>F</i>^2^ against ALL reflections. The weighted <i>R</i>-factor
<i>wR</i> and goodness of fit <i>S</i> are based on <i>F</i>^2^, conventional
<i>R</i>-factors <i>R</i> are based on <i>F</i>, with <i>F</i> set to zero for
negative <i>F</i>^2^. The threshold expression of <i>F</i>^2^ >
\s(<i>F</i>^2^) is used only for calculating <i>R</i>-factors(gt) <i>etc</i>.
and is not relevant to the choice of reflections for refinement.
<i>R</i>-factors based on <i>F</i>^2^ are statistically about twice as large
as those based on <i>F</i>, and <i>R</i>- factors based on ALL data will be
even larger.
;
_reflns_number_total     2222
_reflns_number_gt     2104
_reflns_threshold_expression     I>2sigma(I)
_refine_ls_structure_factor_coef     Fsqd
_refine_ls_matrix_type     full
_refine_ls_R_factor_all     0.0165
_refine_ls_R_factor_gt     0.015
_refine_ls_wR_factor_gt     0.0336
_refine_ls_wR_factor_ref     0.034
_refine_ls_goodness_of_fit_ref     1.153
_refine_ls_restrained_S_all     1.153
_refine_ls_number_reflns     2222
_refine_ls_number_parameters     112
_refine_ls_number_restraints     0
_refine_ls_hydrogen_treatment     constr
_refine_ls_weighting_scheme     calc
_refine_ls_weighting_details
                     'calc w=1/[\s^2^(Fo^2^)+ 1.5935P] where P=(Fo^2^+2Fc^2^)/3'
_atom_sites_solution_hydrogens     geom
_atom_sites_solution_primary     direct
_atom_sites_solution_secondary     difmap
_refine_ls_shift/su_max     0.001
_refine_ls_shift/su_mean     0
_refine_diff_density_max     0.448
_refine_diff_density_min     -0.466
_refine_ls_extinction_method     none
loop_
    _atom_type_symbol
    _atom_type_description
    _atom_type_scat_dispersion_real
    _atom_type_scat_dispersion_imag
    _atom_type_scat_source
    C C 0.0033 0.0016 'International Tables Vol C Tables 4.2.6.8 and 6.1.1.4'
    H H 0 0 'International Tables Vol C Tables 4.2.6.8 and 6.1.1.4'
    N N 0.0061 0.0033 'International Tables Vol C Tables 4.2.6.8 and 6.1.1.4'
    O O 0.0106 0.006 'International Tables Vol C Tables 4.2.6.8 and 6.1.1.4'
    I I -0.4742 1.8119 'International Tables Vol C Tables 4.2.6.8 and 6.1.1.4'
_computing_data_collection     'APEX2 (Bruker, 2006)'
_computing_cell_refinement     'SMART (Bruker, 2006)'
_computing_data_reduction     'SMART (Bruker, 2006)'
_computing_structure_solution     'SIR2002 (Burla <i>et al.</i>, 2005)'
_computing_structure_refinement     'SHELXL97 (Sheldrick, 2008)'
_computing_molecular_graphics
 'ORTEP-3 for Windows (Farrugia, 2012) and DIAMOND (Brandenburg & Berndt, 2001)'
_computing_publication_material
;
WinGX (Farrugia, 2012) and <i>CRYSCAL</i> (T. Roisnel, local program)
;
loop_
    _atom_site_type_symbol
    _atom_site_label
    _atom_site_fract_x
    _atom_site_fract_y
    _atom_site_fract_z
    _atom_site_U_iso_or_equiv
    _atom_site_adp_type
    _atom_site_calc_flag
    _atom_site_refinement_flags
    _atom_site_occupancy
    _atom_site_symmetry_multiplicity
    _atom_site_disorder_assembly
    _atom_site_disorder_group
    I I2 0.23583(2) 0.148350(12) 0.326494(15) 0.01269(6) Uani d . 1 1 . .
    I I1 0.19816(3) -0.006510(12) 0.171029(17) 0.01684(6) Uani d . 1 1 . .
    I I3 0.25836(3) 0.297933(14) 0.474053(18) 0.02126(6) Uani d . 1 1 . .
    N N2 0.7383(3) 0.17050(16) 0.3419(2) 0.0144(5) Uani d . 1 1 . .
    O O1 0.8099(3) 0.15052(14) 0.09130(18) 0.0177(5) Uani d . 1 1 . .
    H H1 0.9119 0.1286 0.0833 0.027 Uiso calc R 1 1 . .
    N N1 0.7438(3) 0.03209(16) 0.3568(2) 0.0141(5) Uani d . 1 1 . .
    C C2 0.7275(4) 0.09763(19) 0.2795(3) 0.0132(6) Uani d . 1 1 . .
    C C5 0.7344(4) -0.0598(2) 0.3266(3) 0.0209(7) Uani d . 1 1 . .
    H H5A 0.61 -0.0738 0.292 0.031 Uiso calc R 1 1 . .
    H H5B 0.7643 -0.0933 0.3972 0.031 Uiso calc R 1 1 . .
    H H5C 0.8227 -0.0723 0.2707 0.031 Uiso calc R 1 1 . .
    C C6 0.7239(4) 0.2584(2) 0.2943(3) 0.0196(7) Uani d . 1 1 . .
    H H6A 0.8421 0.2751 0.2686 0.029 Uiso calc R 1 1 . .
    H H6B 0.6918 0.2971 0.3551 0.029 Uiso calc R 1 1 . .
    H H6C 0.6285 0.2605 0.2282 0.029 Uiso calc R 1 1 . .
    C C3 0.7663(4) 0.0651(2) 0.4703(3) 0.0195(7) Uani d . 1 1 . .
    H H3 0.7811 0.0336 0.5405 0.023 Uiso calc R 1 1 . .
    C C4 0.7630(4) 0.1512(2) 0.4610(3) 0.0171(7) Uani d . 1 1 . .
    H H4 0.7751 0.1904 0.5234 0.021 Uiso calc R 1 1 . .
    C C1 0.6972(4) 0.0911(2) 0.1468(3) 0.0160(6) Uani d . 1 1 . .
    H H1A 0.7269 0.0332 0.1228 0.019 Uiso calc R 1 1 . .
    H H1B 0.566 0.1018 0.1204 0.019 Uiso calc R 1 1 . .
loop_
    _atom_site_aniso_label
    _atom_site_aniso_U_11
    _atom_site_aniso_U_22
    _atom_site_aniso_U_33
    _atom_site_aniso_U_12
    _atom_site_aniso_U_13
    _atom_site_aniso_U_23
    I2 0.01199(10) 0.01601(11) 0.01018(10) -0.00047(7) 0.00176(7) 0.00073(7)
    I1 0.02125(11) 0.01258(11) 0.01685(11) -0.00009(8) 0.00283(8) -0.00207(8)
    I3 0.02175(11) 0.02351(12) 0.01884(12) -0.00312(8) 0.00360(8) -0.00943(8)
    N2 0.0138(12) 0.0121(13) 0.0176(14) 0.0021(10) 0.0039(10) 0.0011(11)
    O1 0.0196(10) 0.0200(12) 0.0144(11) -0.0001(9) 0.0058(8) 0.0043(9)
    N1 0.0139(12) 0.0159(13) 0.0122(12) -0.0006(10) 0.0008(9) 0.0034(11)
    C2 0.0075(13) 0.0149(15) 0.0172(15) 0.0021(11) 0.0017(11) 0.0017(12)
    C5 0.0276(17) 0.0114(16) 0.0234(17) 0.0011(13) 0.0022(13) 0.0032(13)
    C6 0.0235(16) 0.0124(16) 0.0239(17) 0.0016(13) 0.0075(13) 0.0029(13)
    C3 0.0193(15) 0.0275(19) 0.0117(15) 0.0002(13) 0.0021(12) 0.0025(13)
    C4 0.0182(15) 0.0213(17) 0.0127(15) -0.0006(13) 0.0054(12) -0.0039(13)
    C1 0.0158(14) 0.0176(16) 0.0141(15) -0.0007(12) -0.0004(11) 0.0042(13)
_geom_special_details
;
All e.s.d.'s (except the e.s.d. in the dihedral angle between two l.s. planes)
are estimated using the full covariance matrix. The cell e.s.d.'s are taken
into account individually in the estimation of e.s.d.'s in distances, angles
and torsion angles; correlations between e.s.d.'s in cell parameters are only
used when they are defined by crystal symmetry. An approximate (isotropic)
treatment of cell e.s.d.'s is used for estimating e.s.d.'s involving l.s.
planes.
;
loop_
    _geom_bond_atom_site_label_1
    _geom_bond_atom_site_label_2
    _geom_bond_site_symmetry_2
    _geom_bond_distance
    _geom_bond_publ_flag
    I2 I3 . 2.8594(4) ?
    I2 I1 . 2.9792(4) ?
    N2 C2 . 1.334(4) ?
    N2 C4 . 1.374(4) ?
    N2 C6 . 1.470(4) ?
    O1 C1 . 1.417(3) ?
    O1 H1 . 0.82 ?
    N1 C2 . 1.341(4) ?
    N1 C3 . 1.377(4) ?
    N1 C5 . 1.470(4) ?
    C2 C1 . 1.499(4) ?
    C5 H5A . 0.96 ?
    C5 H5B . 0.96 ?
    C5 H5C . 0.96 ?
    C6 H6A . 0.96 ?
    C6 H6B . 0.96 ?
    C6 H6C . 0.96 ?
    C3 C4 . 1.344(5) ?
    C3 H3 . 0.93 ?
    C4 H4 . 0.93 ?
    C1 H1A . 0.97 ?
    C1 H1B . 0.97 ?
loop_
    _geom_angle_atom_site_label_1
    _geom_angle_atom_site_label_2
    _geom_angle_atom_site_label_3
    _geom_angle_site_symmetry_1
    _geom_angle_site_symmetry_3
    _geom_angle
    _geom_angle_publ_flag
    I3 I2 I1 . . 178.026(8) ?
    C2 N2 C4 . . 109.2(3) ?
    C2 N2 C6 . . 126.8(3) ?
    C4 N2 C6 . . 124.0(3) ?
    C1 O1 H1 . . 109.5 ?
    C2 N1 C3 . . 108.6(3) ?
    C2 N1 C5 . . 126.1(3) ?
    C3 N1 C5 . . 125.3(3) ?
    N2 C2 N1 . . 107.7(3) ?
    N2 C2 C1 . . 125.7(3) ?
    N1 C2 C1 . . 126.6(3) ?
    N1 C5 H5A . . 109.5 ?
    N1 C5 H5B . . 109.5 ?
    H5A C5 H5B . . 109.5 ?
    N1 C5 H5C . . 109.5 ?
    H5A C5 H5C . . 109.5 ?
    H5B C5 H5C . . 109.5 ?
    N2 C6 H6A . . 109.5 ?
    N2 C6 H6B . . 109.5 ?
    H6A C6 H6B . . 109.5 ?
    N2 C6 H6C . . 109.5 ?
    H6A C6 H6C . . 109.5 ?
    H6B C6 H6C . . 109.5 ?
    C4 C3 N1 . . 107.4(3) ?
    C4 C3 H3 . . 126.3 ?
    N1 C3 H3 . . 126.3 ?
    C3 C4 N2 . . 107.1(3) ?
    C3 C4 H4 . . 126.4 ?
    N2 C4 H4 . . 126.4 ?
    O1 C1 C2 . . 111.7(2) ?
    O1 C1 H1A . . 109.3 ?
    C2 C1 H1A . . 109.3 ?
    O1 C1 H1B . . 109.3 ?
    C2 C1 H1B . . 109.3 ?
    H1A C1 H1B . . 107.9 ?
loop_
    _geom_torsion_atom_site_label_1
    _geom_torsion_atom_site_label_2
    _geom_torsion_atom_site_label_3
    _geom_torsion_atom_site_label_4
    _geom_torsion_site_symmetry_1
    _geom_torsion_site_symmetry_2
    _geom_torsion_site_symmetry_3
    _geom_torsion_site_symmetry_4
    _geom_torsion
    _geom_torsion_publ_flag
    C4 N2 C2 N1 . . . . 0.4(3) ?
    C6 N2 C2 N1 . . . . -178.8(2) ?
    C4 N2 C2 C1 . . . . 178.8(3) ?
    C6 N2 C2 C1 . . . . -0.4(4) ?
    C3 N1 C2 N2 . . . . -0.4(3) ?
    C5 N1 C2 N2 . . . . 178.2(2) ?
    C3 N1 C2 C1 . . . . -178.7(3) ?
    C5 N1 C2 C1 . . . . -0.2(4) ?
    C2 N1 C3 C4 . . . . 0.2(3) ?
    C5 N1 C3 C4 . . . . -178.4(3) ?
    N1 C3 C4 N2 . . . . 0.1(3) ?
    C2 N2 C4 C3 . . . . -0.3(3) ?
    C6 N2 C4 C3 . . . . 179.0(3) ?
    N2 C2 C1 O1 . . . . 44.3(4) ?
    N1 C2 C1 O1 . . . . -137.6(3) ?
loop_
    _geom_hbond_atom_site_label_D
    _geom_hbond_atom_site_label_H
    _geom_hbond_atom_site_label_A
    _geom_hbond_site_symmetry_A
    _geom_hbond_distance_DH
    _geom_hbond_distance_HA
    _geom_hbond_distance_DA
    _geom_hbond_angle_DHA
    _geom_hbond_publ_flag
    O1 H1 I1 1_655 0.8200 3.0300 3.741(2) 146.00 yes
    C1 H1B I3 4_565 0.9700 3.0500 3.924(3) 151.00 yes
    C4 H4 O1 4_566 0.9300 2.6000 3.421(4) 148.00 yes
_iucr_refine_instructions_details
;
TITL import in P 21/c
CELL  0.71073   7.1647  15.5586  11.3201   90.000   96.026   90.000
ZERR     8.00   0.0008   0.0019   0.0013    0.000    0.007    0.000
LATT   1
SYMM  - X, 1/2 + Y, 1/2 - Z
SFAC  C    H    N    O    I
UNIT  24   44   8    4    12
MERG   2
OMIT     0   1   1
OMIT     2   0  12
FMAP   2
PLAN   25
ACTA
BOND   $H
CONF
L.S.   4
WGHT    0.000000    1.593500
FVAR       0.07238
I2    5    0.235826    0.148350    0.326494    11.00000    0.01199    0.01601 =
         0.01018    0.00073    0.00176   -0.00047
I1    5    0.198164   -0.006510    0.171029    11.00000    0.02125    0.01258 =
         0.01685   -0.00207    0.00283   -0.00009
I3    5    0.258358    0.297933    0.474053    11.00000    0.02175    0.02351 =
         0.01884   -0.00943    0.00360   -0.00312
N2    3    0.738254    0.170500    0.341922    11.00000    0.01378    0.01215 =
         0.01762    0.00113    0.00393    0.00207
O1    4    0.809880    0.150516    0.091302    11.00000    0.01961    0.01998 =
         0.01443    0.00427    0.00580   -0.00007
AFIX 147
H1    2    0.911858    0.128593    0.083270    11.00000   -1.50000
AFIX   0
N1    3    0.743790    0.032088    0.356812    11.00000    0.01392    0.01595 =
         0.01222    0.00338    0.00076   -0.00060
C2    1    0.727545    0.097631    0.279497    11.00000    0.00745    0.01492 =
         0.01721    0.00173    0.00173    0.00209
C5    1    0.734374   -0.059811    0.326569    11.00000    0.02757    0.01143 =
         0.02345    0.00320    0.00218    0.00115
AFIX 137
H5A   2    0.609981   -0.073797    0.291996    11.00000   -1.50000
H5B   2    0.764323   -0.093317    0.397230    11.00000   -1.50000
H5C   2    0.822670   -0.072328    0.270733    11.00000   -1.50000
AFIX   0
C6    1    0.723931    0.258423    0.294323    11.00000    0.02355    0.01241 =
         0.02394    0.00288    0.00751    0.00160
AFIX 137
H6A   2    0.842144    0.275127    0.268583    11.00000   -1.50000
H6B   2    0.691817    0.297096    0.355104    11.00000   -1.50000
H6C   2    0.628476    0.260471    0.228196    11.00000   -1.50000
AFIX   0
C3    1    0.766313    0.065093    0.470305    11.00000    0.01933    0.02753 =
         0.01169    0.00252    0.00208    0.00023
AFIX  43
H3    2    0.781119    0.033588    0.540481    11.00000   -1.20000
AFIX   0
C4    1    0.762960    0.151191    0.460984    11.00000    0.01816    0.02130 =
         0.01274   -0.00385    0.00535   -0.00063
AFIX  43
H4    2    0.775083    0.190350    0.523388    11.00000   -1.20000
AFIX   0
C1    1    0.697184    0.091059    0.146762    11.00000    0.01579    0.01762 =
         0.01410    0.00422   -0.00039   -0.00068
AFIX  23
H1A   2    0.726900    0.033207    0.122844    11.00000   -1.20000
H1B   2    0.566031    0.101798    0.120442    11.00000   -1.20000
HKLF 4
REM  import in P 21/c
REM R1 =  0.0150 for   2104 Fo > 4sig(Fo)  and  0.0165 for all   2222 data
REM    112 parameters refined using      0 restraints
END
WGHT      0.0000      1.5937
REM Highest difference peak  0.448,  deepest hole -0.466,  1-sigma level  0.091
Q1    1   0.2707  0.2633  0.5361  11.00000  0.05    0.45
Q2    1   0.2263 -0.0502  0.2460  11.00000  0.05    0.39
Q3    1   0.3229  0.1627  0.2629  11.00000  0.05    0.35
Q4    1   0.8632 -0.1619  0.2744  11.00000  0.05    0.35
Q5    1   0.7864 -0.0014  0.0626  11.00000  0.05    0.35
Q6    1   0.1936  0.1893  0.2542  11.00000  0.05    0.31
Q7    1   0.8293 -0.1429  0.3608  11.00000  0.05    0.30
Q8    1   0.7378  0.0452  0.4196  11.00000  0.05    0.30
Q9    1   0.6986  0.1073  0.4711  11.00000  0.05    0.30
Q10   1   0.8484  0.1594  0.3228  11.00000  0.05    0.29
Q11   1   0.7533  0.2116  0.1040  11.00000  0.05    0.29
Q12   1   0.2547  0.3638  0.3966  11.00000  0.05    0.28
Q13   1   0.2416  0.3833  0.5872  11.00000  0.05    0.28
Q14   1   0.6206 -0.0480  0.1948  11.00000  0.05    0.28
Q15   1   0.9625  0.0363 -0.0084  11.00000  0.05    0.28
Q16   1   0.8000  0.0869  0.6398  11.00000  0.05    0.28
Q17   1   0.2626  0.2183  0.5875  11.00000  0.05    0.28
Q18   1   0.7255  0.0909  0.2211  11.00000  0.05    0.28
Q19   1   0.1271  0.2911  0.4992  11.00000  0.05    0.27
Q20   1   0.2029  0.1000  0.4056  11.00000  0.05    0.27
Q21   1   0.6623  0.1848  0.0762  11.00000  0.05    0.27
Q22   1   0.1983  0.1021  0.2615  11.00000  0.05    0.26
Q23   1   0.0328  0.0645  0.2575  11.00000  0.05    0.26
Q24   1   0.1623  0.1392  0.4555  11.00000  0.05    0.26
Q25   1   0.3633  0.2372  0.3739  11.00000  0.05    0.26
;
