# Supplementary material for: 2-Hy­droxy­methyl-1,3-dimethyl-1H-imidazol-3-ium triiodide
Source: Acta Crystallogr Sect E Struct Rep Online. 2013 Jul 27;69(Pt 8):o1340–1. doi: 10.1107/S1600536813020266 (PMC3793822; doi:10.1107/S1600536813020266)
Supplement: Supplementary file 2 [file e-69-o1340-Isup2.hkl]

#
# h,k,l, Fc-squared, Fo-squared, sigma(Fo-squared) and status flag
#
data_I
_shelx_title ' import in P 21/c'
_shelx_refln_list_code          4
_shelx_F_calc_maximum      430.95
_exptl_crystal_F_000       912.00
_reflns_d_resolution_high  0.8376
 
loop_
 _symmetry_equiv_pos_as_xyz
 'x, y, z'
 '-x, y+1/2, -z+1/2'
 '-x, -y, -z'
 'x, -y-1/2, z-1/2'
 
_cell_length_a     7.1647
_cell_length_b    15.5586
_cell_length_c    11.3201
_cell_angle_alpha  90.000
_cell_angle_beta   96.026
_cell_angle_gamma  90.000
 
_shelx_F_squared_multiplier     1.000
 
loop_
 _refln_index_h
 _refln_index_k
 _refln_index_l
 _refln_F_squared_calc
 _refln_F_squared_meas
 _refln_F_squared_sigma
 _refln_observed_status
   1   0   0     4289.23     4909.90     95.93 o
   3   0   0    19815.81    19628.35    325.78 o
   4   0   0   130207.92   131148.69   4629.08 o
   5   0   0    15967.99    16512.22    353.98 o
   6   0   0    29079.87    28843.13    488.59 o
   7   0   0     5129.54     5122.84    157.29 o
   8   0   0     5112.28     4672.80    156.71 o
   1   1   0    46863.92    46410.13    913.58 o
   2   1   0        4.35       26.97      3.86 o
   3   1   0    42610.81    43186.80    497.80 o
   4   1   0       59.06       55.05      8.38 o
   5   1   0    28011.90    27478.20    325.58 o
   6   1   0      251.46      375.16     17.56 o
   7   1   0    14234.06    14359.17    209.56 o
   8   1   0      425.76      477.01     39.23 o
   0   2   0       10.17        8.76     13.36 o
   1   2   0     3695.95     3843.76     44.04 o
   2   2   0     1430.63     1379.10     25.76 o
   3   2   0    16072.11    15965.07    276.22 o
   4   2   0     8728.27     8603.86    124.63 o
   5   2   0    12913.83    13040.23    162.53 o
   6   2   0    14746.50    14794.23    212.11 o
   7   2   0     3891.81     3942.74     76.24 o
   8   2   0    11543.12    11417.85    212.07 o
   1   3   0    11201.48    11603.11    130.04 o
   2   3   0       44.05       62.57      9.03 o
   3   3   0     4761.20     5047.32     76.54 o
   4   3   0      302.09      325.48     17.64 o
   5   3   0     1227.46     1282.03     33.71 o
   6   3   0      614.05      654.92     27.90 o
   7   3   0      143.50      189.92     19.65 o
   8   3   0      700.06      715.09     45.52 o
   0   4   0     3356.10     3683.89    106.89 o
   1   4   0     1035.81     1021.67     39.13 o
   2   4   0      961.24     1020.25     16.95 o
   3   4   0     4023.68     3995.55     69.71 o
   4   4   0     1023.54     1012.77     27.22 o
   5   4   0     1985.59     1968.70     44.07 o
   6   4   0     5285.64     5078.56     88.59 o
   7   4   0        0.61        3.64     14.45 o
   8   4   0     5355.59     5371.54    137.19 o
   1   5   0    30151.58    30261.15    552.67 o
   2   5   0      946.37      978.75     18.14 o
   3   5   0    19607.64    19627.26    288.30 o
   4   5   0     3062.55     2936.64     59.09 o
   5   5   0     9083.08     8967.14    148.32 o
   6   5   0     3785.84     3661.04     77.43 o
   7   5   0     3402.25     3430.92     77.50 o
   8   5   0     2987.56     2899.55     73.79 o
   0   6   0    94848.63    90824.03   2332.49 o
   1   6   0     5710.22     5874.89    119.30 o
   2   6   0    65742.56    64734.13    966.57 o
   3   6   0    24300.06    24342.19    395.06 o
   4   6   0    20344.12    20413.58    304.56 o
   5   6   0    21713.19    21394.44    321.43 o
   6   6   0     2455.03     2422.25     70.53 o
   7   6   0     9213.07     9040.00    246.30 o
   8   6   0       66.69       62.55     19.94 o
   1   7   0     3354.23     3178.60    119.30 o
   2   7   0     1414.78     1432.29     48.36 o
   3   7   0     3448.91     3687.20     66.67 o
   4   7   0     1927.67     2107.82    116.97 o
   5   7   0     3853.78     3974.06     79.92 o
   6   7   0      958.90      990.27     79.07 o
   7   7   0     2662.62     2753.25     69.62 o
   0   8   0     5765.89     5357.86    162.24 o
   1   8   0     2869.09     2848.10     68.68 o
   2   8   0     1826.31     1822.03     43.18 o
   3   8   0    14334.70    14273.99    227.70 o
   4   8   0      308.62      357.06     22.23 o
   5   8   0    13778.15    13732.63    216.76 o
   6   8   0     3419.79     3501.67     77.75 o
   7   8   0     5783.15     5783.48    114.19 o
   1   9   0     4523.95     4609.50    103.09 o
   2   9   0       83.62      108.68     16.62 o
   3   9   0     1169.63     1139.53     34.19 o
   4   9   0        2.04       29.70     15.12 o
   5   9   0        9.15       24.18     16.25 o
   6   9   0      500.10      496.63     30.14 o
   7   9   0      140.51      129.41     21.77 o
   0  10   0     6138.31     6018.29    185.15 o
   1  10   0      161.11      167.86     17.39 o
   2  10   0     2819.77     2776.63     61.41 o
   3  10   0      650.30      654.05     24.96 o
   4  10   0        3.13       32.66     18.18 o
   5  10   0       65.45       97.89     16.98 o
   6  10   0     1525.68     1468.12     48.31 o
   7  10   0      559.52      516.43     41.15 o
   1  11   0      219.86      236.69     22.24 o
   2  11   0     2224.01     2236.95     54.98 o
   3  11   0        0.71       34.18     15.34 o
   4  11   0     5142.89     5269.13    140.65 o
   5  11   0      246.89      266.24     29.01 o
   6  11   0     4724.05     4796.53    118.91 o
   0  12   0     2741.84     2746.69    108.80 o
   1  12   0     1239.71     1239.27     48.36 o
   2  12   0      782.62      795.64     33.42 o
   3  12   0     7089.71     7087.14    129.12 o
   4  12   0      451.12      500.01     57.26 o
   5  12   0     7318.62     7472.49    161.30 o
   6  12   0     3069.50     3134.60     92.37 o
   1  13   0    32337.73    31215.27    591.81 o
   2  13   0      285.58      295.13     32.88 o
   3  13   0    18992.96    18527.49    301.54 o
   4  13   0      499.32      549.89     46.43 o
   5  13   0     6868.77     6955.19    198.47 o
   6  13   0      148.39      154.97     28.83 o
   0  14   0    38859.90    39226.71   1044.09 o
   1  14   0     1203.27     1327.06     54.35 o
   2  14   0    28219.80    28302.90    446.39 o
   3  14   0     6539.54     6466.69    124.35 o
   4  14   0    10550.21    10403.02    322.58 o
   5  14   0     7071.74     6900.01    157.44 o
   1  15   0     1275.77     1319.33     46.54 o
   2  15   0      497.96      535.26     30.26 o
   3  15   0     2717.86     2735.08     96.44 o
   4  15   0      614.92      640.31     84.94 o
   0  16   0       46.10       17.18     24.81 o
   1  16   0      274.65      270.65     25.21 o
   2  16   0       19.45       27.66     15.01 o
   3  16   0     1333.37     1345.98     74.44 o
   4  16   0      740.31      737.84     56.64 o
   1  17   0      581.84      529.60     35.63 o
   2  17   0     1002.26      973.11     61.10 o
   3  17   0       32.47       50.53     25.54 o
   0  18   0      211.03      193.66     32.31 o
   1  18   0      243.13      232.54     35.01 o
  -8   1   1    10444.14    10121.17    193.44 o
  -7   1   1      178.50      190.21     30.58 o
  -6   1   1    22212.75    21842.81    300.15 o
  -5   1   1     2980.64     3057.12     56.71 o
  -4   1   1    24329.57    24653.43    327.52 o
  -3   1   1    20432.13    20651.81    242.13 o
  -2   1   1     8750.24     9112.29    104.21 o
  -1   1   1    32722.49    33139.93    697.69 o
   1   1   1    18345.36    19054.65    331.06 o
   2   1   1    21800.10    22329.99    259.31 o
   3   1   1     3233.15     3167.28     45.21 o
   4   1   1    17775.56    17760.94    227.92 o
   5   1   1       13.59       31.98      8.54 o
   6   1   1     5836.50     5901.56     84.63 o
   7   1   1      396.69      438.50     26.08 o
   8   1   1      562.02      536.26     40.65 o
  -8   2   1      233.26      229.08     31.45 o
  -7   2   1      148.24      166.00     18.84 o
  -6   2   1     1307.82     1263.06     27.84 o
  -5   2   1       11.77       11.44     10.31 o
  -4   2   1     5113.01     5314.68     82.97 o
  -3   2   1       91.56      182.61     19.85 o
  -2   2   1    17631.69    17718.50    414.36 o
  -1   2   1      250.05      273.41     10.74 o
   0   2   1    39530.78    40695.62    493.55 o
   1   2   1     1183.22     1177.33     20.20 o
   2   2   1    36312.80    36834.62    380.87 o
   3   2   1     3256.64     3374.70     48.12 o
   4   2   1    23404.72    23647.98    376.94 o
   5   2   1     3672.61     3695.43     60.05 o
   6   2   1    12752.72    12982.33    165.67 o
   7   2   1     3535.19     3513.85     86.80 o
   8   2   1     6166.54     6073.85    160.01 o
  -8   3   1      316.70      372.06     40.37 o
  -7   3   1      782.82      747.55     34.63 o
  -6   3   1     4200.02     4152.85     81.37 o
  -5   3   1       44.85       48.62     10.74 o
  -4   3   1     8343.08     8462.14    185.33 o
  -3   3   1     2955.54     3029.60     61.44 o
  -2   3   1     4587.39     4749.46     75.82 o
  -1   3   1     5008.27     5373.23     68.43 o
   0   3   1       82.11      125.05     30.54 o
   1   3   1        1.96       60.35     18.25 o
   2   3   1     4965.61     5001.92     59.94 o
   3   3   1    11009.45    10631.54    130.40 o
   4   3   1     2420.48     2498.08     39.85 o
   5   3   1    26817.66    26536.65    315.71 o
   6   3   1       64.98      150.45     17.07 o
   7   3   1    24797.17    24775.98    343.87 o
   8   3   1     2667.16     2768.09     80.92 o
  -8   4   1      452.19      460.95     42.87 o
  -7   4   1        1.49       -7.69     13.29 o
  -6   4   1      175.98      197.73     18.96 o
  -5   4   1      237.49      256.04     19.00 o
  -4   4   1       82.61       91.53     20.09 o
  -3   4   1     2114.27     2089.76     42.82 o
  -2   4   1     2066.85     2090.48     33.60 o
  -1   4   1    10311.73    10422.42    165.85 o
   0   4   1     8083.78     8560.74    232.87 o
   1   4   1    21996.61    21760.63    367.33 o
   2   4   1    10553.38    10671.00    147.66 o
   3   4   1    21207.62    21113.49    249.66 o
   4   4   1     6926.80     7122.53    158.33 o
   5   4   1    13627.31    13370.45    191.45 o
   6   4   1     3994.65     4138.70     76.98 o
   7   4   1     6281.43     6317.52    109.62 o
   8   4   1     2190.63     2187.32     71.75 o
  -8   5   1       60.83       55.15     19.12 o
  -7   5   1     2709.82     2673.21     66.29 o
  -6   5   1        4.60       14.87     14.05 o
  -5   5   1        4.40       40.80     17.36 o
  -4   5   1     1257.15     1165.01     33.33 o
  -3   5   1     6671.71     6571.70    152.90 o
  -2   5   1    17447.32    17683.47    214.49 o
  -1   5   1    21315.29    21455.13    331.94 o
   0   5   1    56719.21    58107.68   1050.73 o
   1   5   1    11139.43    11207.24    502.00 o
   2   5   1    74192.06    74739.85    980.08 o
   3   5   1       36.18       73.58      8.31 o
   4   5   1    47085.27    44523.62    580.41 o
   5   5   1     2724.76     2680.02     54.88 o
   6   5   1    15603.37    15560.24    224.09 o
   7   5   1     3571.16     3571.17     80.45 o
   8   5   1     2473.17     2441.79     67.16 o
  -8   6   1     1224.07     1364.96     50.93 o
  -7   6   1    13061.33    13071.04    215.48 o
  -6   6   1     4263.68     4230.41     86.52 o
  -5   6   1    26178.89    25471.62    378.06 o
  -4   6   1    11063.92    10956.06    172.13 o
  -3   6   1    39442.44    38748.45    631.46 o
  -2   6   1    22074.55    21349.78    499.49 o
  -1   6   1    44583.58    44567.76    680.48 o
   0   6   1    29398.99    29660.73    545.27 o
   1   6   1    30995.48    31696.53    566.67 o
   2   6   1    16618.44    16861.36    298.86 o
   3   6   1    13647.85    13505.23    187.87 o
   4   6   1     5097.33     5366.72     94.76 o
   5   6   1     5987.69     5753.26    104.55 o
   6   6   1     1088.08     1123.11     39.72 o
   7   6   1     2608.27     2687.42     67.93 o
  -7   7   1     3077.71     3230.02     77.54 o
  -6   7   1    43184.61    41265.99    600.85 o
  -5   7   1    21221.13    21549.95    325.34 o
  -4   7   1    56508.79    54386.29    773.16 o
  -3   7   1    61397.86    61069.75    817.84 o
  -2   7   1    38906.32    36529.82   2063.19 o
  -1   7   1    86940.81    86084.27   1307.05 o
   0   7   1    11785.86    11877.59    234.78 o
   1   7   1    53515.33    53950.81   1393.39 o
   2   7   1     1315.10     1365.23     42.95 o
   3   7   1    14030.39    14221.31    198.65 o
   4   7   1      108.09      138.18     15.06 o
   5   7   1     1175.95     1224.84     39.05 o
   6   7   1      370.40      396.86     27.35 o
   7   7   1        0.07       11.98     23.26 o
  -7   8   1     5186.28     5242.52    110.79 o
  -6   8   1     3959.45     4029.37     85.47 o
  -5   8   1     9021.51     8997.75    240.24 o
  -4   8   1     4548.62     4421.10     83.43 o
  -3   8   1    16290.64    16075.58    452.12 o
  -2   8   1     6401.02     6383.52    112.36 o
  -1   8   1    23474.99    23196.70    363.89 o
   0   8   1    11470.66    11649.68    227.42 o
   1   8   1    21598.59    21540.24    578.35 o
   2   8   1    15645.36    15777.51    357.89 o
   3   8   1    12538.81    12015.22    195.49 o
   4   8   1    13981.14    14067.24    219.13 o
   5   8   1     3986.45     4007.30     82.38 o
   6   8   1     9580.30     9363.39    161.35 o
   7   8   1      505.54      503.76     40.97 o
  -7   9   1     1472.26     1417.35     50.20 o
  -6   9   1        8.96       16.08     14.75 o
  -5   9   1       27.79       54.44     17.91 o
  -4   9   1      433.28      490.19     25.35 o
  -3   9   1     2180.57     2180.00     78.68 o
  -2   9   1     6978.67     7039.01    124.48 o
  -1   9   1     5782.70     5849.91    135.06 o
   0   9   1    27145.44    27793.68    518.95 o
   1   9   1     2172.80     2231.68     60.56 o
   2   9   1    37244.15    37870.52    990.64 o
   3   9   1      468.76      582.30     38.27 o
   4   9   1    23517.62    23536.14    479.74 o
   5   9   1     4794.62     4849.78    125.44 o
   6   9   1     6497.55     6629.56    124.06 o
   7   9   1     5360.90     5333.98    131.14 o
  -7  10   1      266.70      298.31     28.01 o
  -6  10   1       42.05       50.37     16.30 o
  -5  10   1      609.27      617.01     30.73 o
  -4  10   1      876.43      941.99     39.90 o
  -3  10   1      359.46      386.18     69.67 o
  -2  10   1     2315.17     2322.87     53.60 o
  -1  10   1       17.20       40.47     22.85 o
   0  10   1     1508.91     1498.07     47.90 o
   1  10   1      727.67      743.01     33.42 o
   2  10   1       51.21      100.40     14.45 o
   3  10   1      985.56      943.79     31.32 o
   4  10   1      594.96      569.93     32.66 o
   5  10   1      372.93      433.93     35.01 o
   6  10   1     1512.26     1531.55     61.29 o
   7  10   1        5.78       42.29     22.74 o
  -6  11   1      208.35      227.86     24.40 o
  -5  11   1      186.37      174.53     24.50 o
  -4  11   1       33.26       60.25     17.24 o
  -3  11   1      235.90      249.85     17.79 o
  -2  11   1     1612.84     1558.40     58.28 o
  -1  11   1      403.76      384.41     22.76 o
   0  11   1    11241.44    11131.55    246.23 o
   1  11   1      141.81      188.95     46.76 o
   2  11   1    19464.91    18829.15    355.02 o
   3  11   1     4194.58     4279.70     86.28 o
   4  11   1    13079.71    13140.83    291.36 o
   5  11   1     9676.96     9255.43    190.00 o
   6  11   1     3447.83     3570.47    106.89 o
  -6  12   1     1736.58     1990.99     71.60 o
  -5  12   1    18018.13    17293.84    317.56 o
  -4  12   1     6737.50     6350.33    176.56 o
  -3  12   1    18161.11    17666.89    285.55 o
  -2  12   1    14002.23    13828.40    232.75 o
  -1  12   1     9982.34     9963.28    173.76 o
   0  12   1    16643.58    16325.24    322.58 o
   1  12   1     1908.99     1847.67     89.71 o
   2  12   1    11778.66    11494.91    195.70 o
   3  12   1        8.19       26.30     34.09 o
   4  12   1     4678.54     4676.89    142.20 o
   5  12   1      133.97      143.71     26.61 o
   6  12   1     1274.15     1291.32     74.45 o
  -6  13   1    19705.15    19376.19    359.42 o
  -5  13   1     7625.66     7474.69    228.09 o
  -4  13   1    22573.09    21961.53    458.91 o
  -3  13   1    21927.40    21210.40    340.67 o
  -2  13   1    13464.68    12983.12    222.62 o
  -1  13   1    30712.35    30249.71    480.91 o
   0  13   1     3074.41     3151.97     88.34 o
   1  13   1    21749.46    21192.85    589.80 o
   2  13   1       55.26       80.11     15.27 o
   3  13   1     7815.81     7553.11    151.66 o
   4  13   1       16.15       19.51     39.13 o
   5  13   1     1466.28     1410.05     61.79 o
  -5  14   1      848.07      822.80     47.72 o
  -4  14   1      483.29      488.76     45.83 o
  -3  14   1     3455.30     3446.80     77.11 o
  -2  14   1      210.53      214.50     22.74 o
  -1  14   1     9735.88     9595.33    173.04 o
   0  14   1      444.41      425.42     34.40 o
   1  14   1    15468.36    15581.69    573.58 o
   2  14   1     1605.70     1617.36     57.43 o
   3  14   1    13395.76    13489.77    230.71 o
   4  14   1     3053.86     3078.23    107.87 o
   5  14   1     6397.75     6349.93    150.24 o
  -5  15   1      175.35      158.43     51.54 o
  -4  15   1       72.57       57.88     26.89 o
  -3  15   1     2976.32     2878.45    108.80 o
  -2  15   1     2534.67     2530.99     67.17 o
  -1  15   1     5828.57     5687.17    115.87 o
   0  15   1     9898.54     9829.05    178.35 o
   1  15   1     3688.12     3699.16     98.65 o
   2  15   1    15311.75    15599.94    300.15 o
   3  15   1      566.35      548.06     47.79 o
   4  15   1    11755.53    11587.28    487.69 o
  -4  16   1      299.21      301.65     41.04 o
  -3  16   1     1674.22     1628.90     72.85 o
  -2  16   1      490.38      518.18     32.79 o
  -1  16   1      537.75      524.66     32.24 o
   0  16   1       28.47       76.06     17.24 o
   1  16   1       29.72       12.58     24.81 o
   2  16   1      787.69      870.69     39.53 o
   3  16   1        6.64        2.43     22.24 o
   4  16   1     3191.09     3172.88    136.48 o
  -3  17   1      333.37      416.26     43.85 o
  -2  17   1      403.60      394.07     31.99 o
  -1  17   1      291.25      325.12     28.83 o
   0  17   1        1.17       17.60     21.95 o
   1  17   1      151.15      132.58     24.18 o
   2  17   1      209.09      227.93     25.55 o
   3  17   1     2972.13     3105.73    110.58 o
  -1  18   1      255.14      300.21     30.39 o
   0  18   1    10637.86    10722.14    195.19 o
   1  18   1     2475.20     2622.41     72.93 o
  -8   0   2     3436.13     3746.88    200.42 o
  -7   0   2    27002.61    26699.52    607.48 o
  -6   0   2      309.12      605.04     79.17 o
  -5   0   2    34698.09    33680.61    550.72 o
  -4   0   2     1342.91     1361.50     36.32 o
  -3   0   2    18508.97    17944.88    358.29 o
  -2   0   2     6130.79     6562.07    129.73 o
  -1   0   2     2092.23     2264.19     49.07 o
   0   0   2     3516.99     3492.65     58.79 o
   1   0   2      285.51      356.94     22.90 o
   2   0   2      655.28      742.42     23.03 o
   3   0   2      796.03      822.39     31.11 o
   4   0   2     5764.96     5692.57    110.28 o
   5   0   2        5.03        7.19     11.06 o
   6   0   2     4531.69     4461.23     97.31 o
   7   0   2      762.46      764.32     57.61 o
   8   0   2      811.22      798.35     67.67 o
  -8   1   2    14402.33    14081.16    286.74 o
  -7   1   2     2930.14     2928.81     79.48 o
  -6   1   2    26102.61    25531.76    359.52 o
  -5   1   2     4500.31     4377.81     81.42 o
  -4   1   2    41600.63    40961.12    527.09 o
  -3   1   2     6376.74     6445.69     86.47 o
  -2   1   2    54157.82    51729.60   1469.37 o
  -1   1   2     9161.26     9519.81    105.38 o
   0   1   2    40011.20    38835.66   1122.89 o
   1   1   2     7383.25     7314.32    121.34 o
   2   1   2    17756.47    17697.40    220.47 o
   3   1   2     3072.67     3245.06     49.51 o
   4   1   2     5812.69     5711.47     77.78 o
   5   1   2      604.73      677.53     20.77 o
   6   1   2     1273.60     1281.06     30.52 o
   7   1   2       18.29       15.39     16.62 o
   8   1   2      104.71       83.16     24.40 o
  -8   2   2     1332.89     1340.25     65.75 o
  -7   2   2        7.10       62.19     17.08 o
  -6   2   2    12886.30    12806.74    249.87 o
  -5   2   2      521.46      577.25     35.50 o
  -4   2   2    44112.54    43534.62    608.63 o
  -3   2   2    11197.01    11470.85    168.28 o
  -2   2   2    72172.90    70835.22    759.34 o
  -1   2   2    50710.34    51988.79    528.25 o
   0   2   2    44892.66    45140.76    544.97 o
   1   2   2    70384.65    69172.77   1071.14 o
   2   2   2     5028.19     5301.24     97.98 o
   3   2   2    34230.55    33895.62    395.44 o
   4   2   2      524.15      556.01     17.50 o
   5   2   2     5912.24     5765.20     81.61 o
   6   2   2     2173.68     2160.34     47.52 o
   7   2   2        0.71       -4.50     15.34 o
   8   2   2      770.12      813.35     49.10 o
  -8   3   2       14.51        2.59     21.23 o
  -7   3   2      906.37      925.63     50.29 o
  -6   3   2        9.28       32.96     18.67 o
  -5   3   2     2394.38     2365.81     53.19 o
  -4   3   2       47.69       56.17     10.82 o
  -3   3   2     6662.05     6750.27    107.89 o
  -2   3   2       44.26       73.79      7.53 o
  -1   3   2    19681.39    19406.92    239.85 o
   0   3   2        1.85       13.96      6.24 o
   1   3   2    29900.15    29865.07    464.01 o
   2   3   2      374.94      455.85     15.43 o
   3   3   2    21325.00    21234.06    339.46 o
   4   3   2      501.29      549.04     25.04 o
   5   3   2    13892.75    13767.91    186.81 o
   6   3   2      298.97      336.21     22.85 o
   7   3   2     7408.00     7299.63    122.46 o
   8   3   2      127.83      176.92     27.89 o
  -8   4   2      150.65      163.49     31.43 o
  -7   4   2      581.47      594.22     42.79 o
  -6   4   2      381.30      424.40     25.83 o
  -5   4   2       14.13       56.77     33.47 o
  -4   4   2     3327.67     3234.23     63.26 o
  -3   4   2     8658.60     8820.87    137.38 o
  -2   4   2     3340.82     3257.68     42.50 o
  -1   4   2    53114.22    53145.75    870.65 o
   0   4   2      622.60      697.87     18.96 o
   1   4   2    82036.55    79022.77   1745.55 o
   2   4   2    21723.39    21703.89    267.37 o
   3   4   2    43364.18    43413.36    571.02 o
   4   4   2    40675.91    40203.69    764.70 o
   5   4   2     9976.25    10254.76    147.39 o
   6   4   2    32146.64    31698.91    428.18 o
   7   4   2      271.04      344.25     28.70 o
   8   4   2    14886.93    14857.88    352.87 o
  -8   5   2     6989.04     7005.56    131.99 o
  -7   5   2       51.69       98.51     25.30 o
  -6   5   2    12745.79    12730.92    205.47 o
  -5   5   2     2401.25     2405.58     55.33 o
  -4   5   2    16797.23    16882.70    254.44 o
  -3   5   2    10541.70    11026.92    205.80 o
  -2   5   2    15664.21    15946.49    204.26 o
  -1   5   2    19810.87    19816.20    382.88 o
   0   5   2     9580.43    10112.19    159.35 o
   1   5   2    15370.04    15919.19    313.99 o
   2   5   2     5081.08     5185.73     86.26 o
   3   5   2     8295.41     8501.43    114.48 o
   4   5   2     3189.38     3189.31     68.12 o
   5   5   2     5129.82     4992.57     72.85 o
   6   5   2     1954.94     2023.38     49.91 o
   7   5   2     3597.09     3556.08     74.68 o
  -8   6   2      346.80      380.95     41.12 o
  -7   6   2    19244.64    18548.15    292.37 o
  -6   6   2      700.97      753.43     36.09 o
  -5   6   2    22429.24    21748.61    326.57 o
  -4   6   2     7316.49     7242.53    120.97 o
  -3   6   2    12187.60    12123.52    185.68 o
  -2   6   2    12486.21    12582.26    178.58 o
  -1   6   2      816.78      853.81     25.19 o
   0   6   2     7129.33     7419.98    121.26 o
   1   6   2     1705.61     1690.37     72.17 o
   2   6   2      954.90      944.17     31.06 o
   3   6   2     1998.70     2109.52     39.78 o
   4   6   2      235.49      246.52     14.48 o
   5   6   2       89.31      112.46     14.54 o
   6   6   2      609.71      610.41     28.97 o
   7   6   2      486.00      501.81     32.17 o
  -7   7   2      770.80      792.05     38.62 o
  -6   7   2      841.83      900.72     37.95 o
  -5   7   2     2049.10     1976.78     50.76 o
  -4   7   2     2657.76     2697.78     57.96 o
  -3   7   2     3167.75     3145.05     55.61 o
  -2   7   2     6894.08     7016.90    120.87 o
  -1   7   2     2480.14     2355.06     49.85 o
   0   7   2    12247.65    13218.35    208.01 o
   1   7   2     1229.25     1205.90     70.62 o
   2   7   2     9412.33    10045.79    194.02 o
   3   7   2      202.15      184.85     14.55 o
   4   7   2     3997.22     4029.23     79.96 o
   5   7   2        0.14       15.33     11.85 o
   6   7   2      892.83      859.20     35.73 o
   7   7   2       20.86       -5.69     19.28 o
  -7   8   2     4194.71     4317.23     93.91 o
  -6   8   2     8409.12     8093.96    143.34 o
  -5   8   2     3585.41     3564.05     75.19 o
  -4   8   2    29971.67    29849.86    437.25 o
  -3   8   2      110.54      179.17     13.02 o
  -2   8   2    50034.21    48677.21    747.07 o
  -1   8   2     3254.23     3246.00     64.53 o
   0   8   2    39739.00    39423.66    595.25 o
   1   8   2     9253.53     9080.17    202.33 o
   2   8   2    14188.50    13976.68    264.86 o
   3   8   2     6234.09     6230.13    112.42 o
   4   8   2     2101.31     2106.56     43.35 o
   5   8   2      596.51      600.47     49.04 o
   6   8   2      229.39      258.07     29.76 o
   7   8   2      370.62      404.14     47.12 o
  -7   9   2     1526.93     1548.42     51.73 o
  -6   9   2      399.30      412.42     28.00 o
  -5   9   2     3717.58     3760.06     78.62 o
  -4   9   2     1895.46     1951.90     49.93 o
  -3   9   2     8512.68     8756.44    180.20 o
  -2   9   2     6241.13     6301.54    113.34 o
  -1   9   2    16741.05    16265.21    291.81 o
   0   9   2    10559.27    10942.47    178.34 o
   1   9   2    24549.99    24691.16    453.38 o
   2   9   2     9591.31     9749.71    193.22 o
   3   9   2    28449.08    28105.73    437.35 o
   4   9   2     5111.17     5054.32     98.23 o
   5   9   2    23584.91    22900.74    345.57 o
   6   9   2     1344.85     1595.33     64.27 o
   7   9   2    14475.38    14941.31    290.79 o
  -7  10   2      886.60      926.16     42.50 o
  -6  10   2       81.38       73.27     17.23 o
  -5  10   2      275.21      293.65     23.43 o
  -4  10   2       12.28       11.13     13.46 o
  -3  10   2     1610.21     1610.10     43.00 o
  -2  10   2      440.36      453.27     28.11 o
  -1  10   2    13616.30    13388.36    220.77 o
   0  10   2    10230.56    10159.63    212.42 o
   1  10   2    25190.04    24392.18    580.26 o
   2  10   2    36135.83    34938.05    635.06 o
   3  10   2    17455.16    17038.32    276.30 o
   4  10   2    50842.08    49222.89    753.02 o
   5  10   2     4474.52     4420.39    134.38 o
   6  10   2    39522.25    39260.55    678.70 o
  -6  11   2     2690.88     2760.41     69.78 o
  -5  11   2    11180.03    11011.60    214.43 o
  -4  11   2     2044.06     2021.39     77.39 o
  -3  11   2    26651.67    26050.71    414.64 o
  -2  11   2      286.10      274.29     20.49 o
  -1  11   2    36704.27    36869.75    575.86 o
   0  11   2      150.47      174.03     20.89 o
   1  11   2    30430.38    30874.29    565.93 o
   2  11   2      410.22      411.90     27.88 o
   3  11   2    17509.63    17394.13    283.25 o
   4  11   2       21.65       85.44     31.49 o
   5  11   2     8992.17     9306.01    194.68 o
   6  11   2      195.71      262.10     37.03 o
  -6  12   2     5589.57     5554.85    131.19 o
  -5  12   2      105.12      122.75     23.53 o
  -4  12   2    18612.61    18128.24    325.36 o
  -3  12   2      681.95      670.99     31.02 o
  -2  12   2    29535.63    28358.91    643.21 o
  -1  12   2     5295.64     5303.97    103.85 o
   0  12   2    22985.32    23180.87    365.28 o
   1  12   2     8491.94     8641.85    180.32 o
   2  12   2     7899.87     7669.17    164.15 o
   3  12   2     4654.88     4662.23     95.65 o
   4  12   2     1072.07     1022.72     59.34 o
   5  12   2      500.03      448.79     39.43 o
   6  12   2       74.12       43.44     24.39 o
  -6  13   2     3957.34     3989.34    106.33 o
  -5  13   2       96.37      100.51     23.44 o
  -4  13   2     3132.15     3087.24     84.00 o
  -3  13   2      851.74      836.66     36.11 o
  -2  13   2      770.40      782.33     34.19 o
  -1  13   2      831.43      819.70     43.84 o
   0  13   2       25.08       24.10     12.02 o
   1  13   2       11.74       -3.00     13.74 o
   2  13   2      458.55      429.65     50.58 o
   3  13   2      531.28      529.89     29.88 o
   4  13   2      263.24      278.42     37.50 o
   5  13   2      959.46      889.46     52.02 o
  -5  14   2    13339.80    12941.21    251.14 o
  -4  14   2     1592.98     1650.82     59.49 o
  -3  14   2     8233.28     8235.02    154.20 o
  -2  14   2     2703.86     2609.95     66.70 o
  -1  14   2     1761.02     1712.98     71.73 o
   0  14   2     1175.13     1203.58     41.14 o
   1  14   2        2.30       15.91     15.53 o
   2  14   2        3.33       -2.00     25.77 o
   3  14   2       86.28       77.27     32.63 o
   4  14   2      776.01      745.10     57.06 o
   5  14   2        7.61       14.34     27.64 o
  -4  15   2     4103.13     4080.20    158.08 o
  -3  15   2      675.09      640.09     83.98 o
  -2  15   2     7687.89     7635.15    146.44 o
  -1  15   2       51.10       81.44     20.11 o
   0  15   2    10377.15    10257.70    194.34 o
   1  15   2      834.33      810.08     34.67 o
   2  15   2     8464.59     8350.37    236.69 o
   3  15   2     3891.69     3942.19     90.88 o
   4  15   2     3674.95     3696.43    123.97 o
  -4  16   2     1170.98     1139.93     80.17 o
  -3  16   2     1943.63     1905.00     78.95 o
  -2  16   2     1025.50     1045.29     43.79 o
  -1  16   2     7501.91     7375.19    176.56 o
   0  16   2        0.01        7.80     13.46 o
   1  16   2    10442.15    10026.95    216.50 o
   2  16   2     2119.73     2216.92     75.79 o
   3  16   2     6164.34     6187.30    171.16 o
  -3  17   2     3884.35     3969.04    124.84 o
  -2  17   2      192.79      180.10     29.60 o
  -1  17   2     3593.88     3709.38     87.89 o
   0  17   2     1739.83     1732.52     55.33 o
   1  17   2     1278.53     1427.59    133.61 o
   2  17   2     2285.44     2462.85    103.61 o
  -1  18   2     6300.39     6366.09    130.54 o
   0  18   2     1782.70     1712.56     96.39 o
   1  18   2     8623.14     8887.71    201.59 o
  -8   1   3    13788.49    13471.29    277.88 o
  -7   1   3     2656.68     2575.41     79.35 o
  -6   1   3    17769.07    17918.64    230.39 o
  -5   1   3    13960.87    13515.07    213.51 o
  -4   1   3    10984.54    11083.79    144.50 o
  -3   1   3    25917.05    25501.62    312.79 o
  -2   1   3     1712.00     1776.24     32.50 o
  -1   1   3    18399.98    18022.74    238.37 o
   0   1   3      189.69      245.72     21.02 o
   1   1   3     1012.38     1166.61     52.27 o
   2   1   3       21.66       59.19     15.27 o
   3   1   3     2655.95     2637.85     41.92 o
   4   1   3     3836.97     3761.05     65.16 o
   5   1   3     3360.71     3421.62     55.63 o
   6   1   3     9616.66     9368.16    166.17 o
   7   1   3      656.14      691.47     31.41 o
   8   1   3     8635.81     8737.84    172.07 o
  -8   2   3      303.66      336.24     39.97 o
  -7   2   3     7413.90     7318.17    129.72 o
  -6   2   3      123.25      220.37     19.84 o
  -5   2   3    18139.46    17929.87    228.67 o
  -4   2   3        5.00       51.91      7.54 o
  -3   2   3    39361.90    37776.23    457.71 o
  -2   2   3       99.12       85.84      8.16 o
  -1   2   3    77900.78    80179.63   1042.01 o
   0   2   3      428.36      389.18     13.78 o
   1   2   3    84780.84    83779.89   1975.09 o
   2   2   3     3838.40     3715.02     60.45 o
   3   2   3    50805.19    51412.03    665.11 o
   4   2   3     6852.40     6900.57     93.09 o
   5   2   3    23334.91    22824.68    419.29 o
   6   2   3     5927.78     5868.64     86.79 o
   7   2   3     8752.25     8623.61    139.47 o
   8   2   3     4084.12     3894.70     98.37 o
  -8   3   3     1306.76     1325.67     71.75 o
  -7   3   3     2543.50     2551.38     62.29 o
  -6   3   3    10408.80    10049.35    164.74 o
  -5   3   3     6628.06     6642.82    113.55 o
  -4   3   3    51087.98    50366.34    608.03 o
  -3   3   3     4240.90     4405.60     75.18 o
  -2   3   3   138350.45   131877.08   1753.00 o
  -1   3   3     1206.68     1264.99     26.66 o
   0   3   3   185720.67   180641.11   2307.76 o
   1   3   3    23203.79    22998.66    363.14 o
   2   3   3   118827.80   116632.66   2592.77 o
   3   3   3    36780.29    36147.20    418.24 o
   4   3   3    43765.23    42692.25    732.26 o
   5   3   3    27818.04    27572.28    329.38 o
   6   3   3     9783.67     9755.89    131.85 o
   7   3   3    11612.47    11421.90    181.69 o
  -8   4   3      541.63      548.49     47.07 o
  -7   4   3     8314.10     8348.35    145.16 o
  -6   4   3     2048.04     2035.58     52.29 o
  -5   4   3    14437.89    14619.31    223.44 o
  -4   4   3     4380.61     4344.06     78.29 o
  -3   4   3    21050.41    20881.43    308.29 o
  -2   4   3     5587.80     5649.39     78.11 o
  -1   4   3    26228.17    26034.70    394.67 o
   0   4   3     6007.59     6230.58     81.86 o
   1   4   3    30633.02    30204.41    470.28 o
   2   4   3     4142.97     4266.49     80.29 o
   3   4   3    26270.85    25804.97    323.47 o
   4   4   3     2364.43     2441.25     45.01 o
   5   4   3    17010.82    17171.62    213.05 o
   6   4   3     1490.69     1636.51     44.73 o
   7   4   3     8979.46     8969.36    145.09 o
  -8   5   3     5887.62     5997.55    181.56 o
  -7   5   3    11528.88    11780.73    194.08 o
  -6   5   3     7806.00     7869.98    138.52 o
  -5   5   3    30326.11    30131.84    531.19 o
  -4   5   3     4013.05     4173.95     93.67 o
  -3   5   3    41796.74    42338.19    571.42 o
  -2   5   3      180.61      216.31     17.24 o
  -1   5   3    23016.01    24144.62    375.41 o
   0   5   3      136.24      164.83     10.94 o
   1   5   3     1020.85     1085.72     35.29 o
   2   5   3      248.90      287.21     17.10 o
   3   5   3     2964.53     3023.62     49.10 o
   4   5   3     4707.06     4636.73     67.80 o
   5   5   3     5114.97     5249.62     77.65 o
   6   5   3     9820.29     9571.32    156.62 o
   7   5   3     1741.24     1868.60     60.57 o
  -8   6   3     3047.21     3110.07     97.35 o
  -7   6   3      118.88      163.41     21.55 o
  -6   6   3     2994.48     3150.51     87.00 o
  -5   6   3       38.19       61.61     17.69 o
  -4   6   3     2611.88     2694.96     68.61 o
  -3   6   3     1449.41     1581.39     34.21 o
  -2   6   3     2207.44     2118.10     36.37 o
  -1   6   3     4257.42     4308.12     77.32 o
   0   6   3     2053.71     2064.46     42.49 o
   1   6   3     4149.77     4182.37     91.30 o
   2   6   3      876.84      873.54     45.81 o
   3   6   3     2030.52     1958.11     42.32 o
   4   6   3       66.38       98.28      9.98 o
   5   6   3      559.34      574.71     21.18 o
   6   6   3      171.34      212.95     22.25 o
   7   6   3       89.27      120.14     22.76 o
  -7   7   3     1094.87     1079.58     54.27 o
  -6   7   3     5394.64     5494.70    128.16 o
  -5   7   3      114.90      139.47     20.43 o
  -4   7   3      953.55      967.18     37.61 o
  -3   7   3     1436.17     1441.29     36.37 o
  -2   7   3     1850.06     1857.50     43.27 o
  -1   7   3      445.62      462.01     25.22 o
   0   7   3    10115.97    10154.34    164.58 o
   1   7   3     1054.66     1032.06     37.22 o
   2   7   3     7929.23     7615.38    154.35 o
   3   7   3     4470.18     4433.99     99.91 o
   4   7   3      858.14      825.17     24.84 o
   5   7   3     2381.68     2374.49     61.80 o
   6   7   3      440.90      428.96     36.47 o
   7   7   3       17.24       16.19     21.62 o
  -7   8   3      264.58      321.54     27.40 o
  -6   8   3    10447.01    10427.61    212.04 o
  -5   8   3      692.62      765.10     38.29 o
  -4   8   3    14501.41    14258.06    221.04 o
  -3   8   3     2075.43     2021.72     47.07 o
  -2   8   3    11899.32    12207.23    248.60 o
  -1   8   3     3965.23     3916.78     74.10 o
   0   8   3     2653.37     2814.81     60.60 o
   1   8   3     4956.20     4696.53     83.79 o
   2   8   3      299.35      282.69     27.68 o
   3   8   3     2610.07     2551.85     67.42 o
   4   8   3     3610.52     3504.17     76.13 o
   5   8   3      422.39      481.36     37.06 o
   6   8   3     4686.34     4760.22    118.84 o
   7   8   3        1.05       16.94     22.40 o
  -7   9   3     4443.93     4432.35    118.53 o
  -6   9   3       20.93      117.51     22.07 o
  -5   9   3    10499.81    10461.58    174.02 o
  -4   9   3     2607.14     2554.67     57.82 o
  -3   9   3    10074.65    10215.23    205.41 o
  -2   9   3    14409.19    14293.63    289.62 o
  -1   9   3     2030.64     1975.10     46.26 o
   0   9   3    22243.52    23419.05    381.20 o
   1   9   3     1440.59     1571.59     37.64 o
   2   9   3    11769.64    12076.76    237.19 o
   3   9   3     9155.91     9434.64    230.00 o
   4   9   3     1479.18     1577.93    152.82 o
   5   9   3     9280.64     9502.87    306.64 o
   6   9   3      223.50      341.12     40.81 o
  -7  10   3       26.75       58.02     22.80 o
  -6  10   3      410.36      453.95     36.27 o
  -5  10   3      121.31      158.31     18.81 o
  -4  10   3     1024.70     1027.14     40.41 o
  -3  10   3     1479.50     1596.59     38.02 o
  -2  10   3      742.55      796.59     76.35 o
  -1  10   3     3769.15     3852.31     77.08 o
   0  10   3       12.34      115.86     53.85 o
   1  10   3     4222.90     4292.09     81.43 o
   2  10   3      548.65      576.40     54.40 o
   3  10   3     1901.69     2091.27     92.57 o
   4  10   3      962.39      979.94     37.67 o
   5  10   3      234.12      290.26     35.57 o
   6  10   3      451.16      502.32     43.72 o
  -6  11   3       64.17       94.35     23.39 o
  -5  11   3     7630.01     7427.13    154.77 o
  -4  11   3     4299.13     4244.75     97.92 o
  -3  11   3     7046.98     7072.72    130.44 o
  -2  11   3    17626.18    17362.54    350.38 o
  -1  11   3     1021.76      992.69     33.42 o
   0  11   3    25802.31    25887.09    402.81 o
   1  11   3     1517.23     1550.56     40.64 o
   2  11   3    16025.15    16162.68    258.58 o
   3  11   3     7143.44     7065.36    153.46 o
   4  11   3     3843.18     3767.51     84.00 o
   5  11   3     7495.55     7315.16    163.32 o
   6  11   3       57.33       88.71     26.68 o
  -6  12   3      439.52      532.54     78.26 o
  -5  12   3     4893.90     4704.97    140.29 o
  -4  12   3      131.24      167.92     37.33 o
  -3  12   3     3238.62     2955.81    120.25 o
  -2  12   3      249.32      289.64     27.45 o
  -1  12   3     1814.22     1901.44     49.95 o
   0  12   3      767.95      765.95     29.87 o
   1  12   3     1751.45     1775.58     45.61 o
   2  12   3     1018.03     1075.90     49.79 o
   3  12   3     2467.76     2461.39     75.37 o
   4  12   3      453.89      459.15     45.08 o
   5  12   3     2982.44     3053.83    109.50 o
  -5  13   3      121.99      156.52     47.72 o
  -4  13   3      305.08      318.59     73.49 o
  -3  13   3      840.43      823.16     41.23 o
  -2  13   3     1023.96     1001.38     37.02 o
  -1  13   3      240.85      219.23     20.18 o
   0  13   3     4105.90     4060.89     83.94 o
   1  13   3      403.77      425.93     23.91 o
   2  13   3     3027.15     2872.00     82.09 o
   3  13   3     1853.12     1853.79     55.08 o
   4  13   3      264.33      212.61     34.78 o
   5  13   3     1298.39     1287.71     72.85 o
  -5  14   3      440.99      536.36     72.53 o
  -4  14   3     7367.88     7176.90    269.13 o
  -3  14   3        3.49       38.32     35.31 o
  -2  14   3     6170.91     5928.34    116.03 o
  -1  14   3      570.09      594.72     30.44 o
   0  14   3     1866.83     1839.73     50.83 o
   1  14   3      602.20      660.47     28.92 o
   2  14   3        4.21       18.32     15.88 o
   3  14   3       16.65        3.82     16.20 o
   4  14   3      992.91      964.16     62.49 o
   5  14   3      456.24      527.53     62.03 o
  -4  15   3     1285.38     1517.46    103.07 o
  -3  15   3     8611.51     8497.75    297.76 o
  -2  15   3      111.80      141.47     22.10 o
  -1  15   3     3948.63     3939.11     87.37 o
   0  15   3        9.44       21.90     13.39 o
   1  15   3      138.45      146.93     24.29 o
   2  15   3       65.71       51.83     20.48 o
   3  15   3      667.95      685.84     37.83 o
   4  15   3     1190.07     1092.89     75.40 o
  -4  16   3      252.21      335.94     61.08 o
  -3  16   3    13786.22    13172.50    288.83 o
  -2  16   3        6.16       42.24     16.87 o
  -1  16   3    24407.95    23752.17    383.40 o
   0  16   3      788.63      947.44     40.41 o
   1  16   3    26520.39    26838.36    513.04 o
   2  16   3     3354.76     3724.20    106.36 o
   3  16   3    17587.88    17550.57    389.96 o
  -3  17   3      674.11      595.53     72.53 o
  -2  17   3    22358.99    22308.39    395.71 o
  -1  17   3       93.83      103.77     25.54 o
   0  17   3    27935.59    27094.35    519.61 o
   1  17   3     2866.78     3081.42    144.11 o
   2  17   3    21307.05    21883.15    604.12 o
   0  18   3      713.30      872.30     83.98 o
  -8   0   4        7.03       -5.73     38.17 o
  -7   0   4       65.51       51.54     40.08 o
  -6   0   4     2903.36     2943.51     79.73 o
  -5   0   4     2100.09     2081.22     60.98 o
  -4   0   4     6561.36     6437.57    138.93 o
  -3   0   4    15106.05    15566.53    428.51 o
  -2   0   4     2917.07     3047.45     72.92 o
  -1   0   4    27898.97    27733.15    839.85 o
   0   0   4      375.08      356.94     28.63 o
   1   0   4     9828.84    10085.83    267.22 o
   2   0   4     2322.66     2296.23     83.98 o
   3   0   4      699.66      717.42     28.62 o
   4   0   4      161.99      154.19     17.59 o
   5   0   4     9855.79     9671.17    182.55 o
   6   0   4     2071.08     2222.64     64.49 o
   7   0   4    11854.83    11868.53    300.56 o
  -8   1   4      575.59      534.04     57.99 o
  -7   1   4      601.66      560.35     53.99 o
  -6   1   4      288.74      284.55     17.54 o
  -5   1   4      134.05      165.21     39.95 o
  -4   1   4       19.07       25.15      7.66 o
  -3   1   4      243.39      281.59     14.18 o
  -2   1   4     1356.12     1458.71     34.71 o
  -1   1   4     3895.10     4059.61     63.60 o
   0   1   4     4167.98     4264.19     74.04 o
   1   1   4    10835.95    10539.13    171.84 o
   2   1   4     4346.64     4441.00    119.83 o
   3   1   4    10976.96    11047.87    155.95 o
   4   1   4     3207.34     3128.42     80.81 o
   5   1   4     7648.79     7615.47    105.61 o
   6   1   4     2271.03     2352.32     47.31 o
   7   1   4     4322.61     4489.47    102.47 o
  -8   2   4     1818.26     1900.50     95.15 o
  -7   2   4     3523.40     3553.34     85.67 o
  -6   2   4     4372.03     4524.32     93.59 o
  -5   2   4      214.11      233.30     13.94 o
  -4   2   4     2225.47     2346.49     49.32 o
  -3   2   4     2950.34     3253.86     55.51 o
  -2   2   4     2000.00     2116.51     39.20 o
  -1   2   4    10847.43    10839.46    150.06 o
   0   2   4    28772.13    28008.40    749.22 o
   1   2   4     7383.25     7302.79    155.01 o
   2   2   4    50489.71    50148.69    681.72 o
   3   2   4      321.37      375.24     26.60 o
   4   2   4    38313.57    36326.49    764.97 o
   5   2   4     1029.92     1086.75     29.73 o
   6   2   4    15147.26    14902.14    191.38 o
   7   2   4     1784.80     1792.95     49.85 o
  -8   3   4     1231.23     1341.17     82.20 o
  -7   3   4     4135.77     4355.88     89.29 o
  -6   3   4     3054.44     3184.00     68.64 o
  -5   3   4     8021.89     8241.19    114.52 o
  -4   3   4     6596.91     6583.99     92.54 o
  -3   3   4    11575.25    12062.77    169.77 o
  -2   3   4     9401.05     9161.43    130.99 o
  -1   3   4     8954.65     9434.27    133.90 o
   0   3   4    10243.09    10008.75    298.45 o
   1   3   4     4623.66     4980.92    110.21 o
   2   3   4     7287.22     7418.87    111.44 o
   3   3   4     2970.33     3282.32     67.50 o
   4   3   4     3346.61     3279.54     53.68 o
   5   3   4     1616.16     1613.80     36.43 o
   6   3   4     1296.34     1309.67     34.18 o
   7   3   4      942.99      916.80     45.11 o
  -8   4   4    10056.53     9945.13    218.42 o
  -7   4   4     2097.32     2270.82     75.21 o
  -6   4   4    22253.96    22759.27    339.56 o
  -5   4   4    17325.18    17150.77    259.19 o
  -4   4   4    27457.21    26822.54    332.78 o
  -3   4   4    57317.15    56248.55    679.78 o
  -2   4   4    15163.57    15288.75    249.98 o
  -1   4   4    91807.16    87263.67   3011.93 o
   0   4   4     1380.95     1475.43     28.93 o
   1   4   4    68041.39    67001.05   1032.40 o
   2   4   4     2261.62     2266.58     53.30 o
   3   4   4    24014.17    24661.85    361.97 o
   4   4   4     4708.42     4744.39     74.73 o
   5   4   4     3409.55     3382.56     57.24 o
   6   4   4     1977.12     2008.08     50.42 o
   7   4   4      144.53      153.31     24.14 o
  -8   5   4     1593.89     1653.46     54.09 o
  -7   5   4     3774.22     3848.84     83.20 o
  -6   5   4     3970.12     4068.66     83.13 o
  -5   5   4     4755.33     4741.04    104.42 o
  -4   5   4     7681.82     7800.61    109.30 o
  -3   5   4     5170.13     5308.85     77.68 o
  -2   5   4    13077.92    13467.84    190.27 o
  -1   5   4     4073.41     4053.81     74.79 o
   0   5   4    16955.85    17123.09    266.33 o
   1   5   4     2408.96     2257.06     49.59 o
   2   5   4    14401.70    14299.62    237.31 o
   3   5   4     1016.86     1084.16     49.94 o
   4   5   4    11106.16    11170.64    177.32 o
   5   5   4       99.37       95.97     12.18 o
   6   5   4     7636.20     7662.94    155.11 o
   7   5   4       73.27       83.51     21.85 o
  -7   6   4     2231.92     2209.95     60.03 o
  -6   6   4     1039.85     1016.95     41.60 o
  -5   6   4       41.95       56.51     13.38 o
  -4   6   4     1201.47     1142.35     26.73 o
  -3   6   4     2549.03     2615.54     44.62 o
  -2   6   4      323.69      403.13     27.53 o
  -1   6   4     5014.72     5019.92     90.51 o
   0   6   4     9496.99     9761.82    142.16 o
   1   6   4      337.25      384.00     23.85 o
   2   6   4    17055.87    17040.09    279.81 o
   3   6   4     3602.87     3684.06     77.81 o
   4   6   4     9173.49     9233.44    147.05 o
   5   6   4    11320.37    11195.33    172.65 o
   6   6   4     1287.49     1331.70     50.34 o
   7   6   4    10312.30    10718.20    196.73 o
  -7   7   4      112.60      116.01     19.78 o
  -6   7   4      746.35      809.99     34.35 o
  -5   7   4       66.91       80.65     14.46 o
  -4   7   4       76.84       92.02      9.77 o
  -3   7   4      260.75      309.69     16.08 o
  -2   7   4      188.87      206.88     15.62 o
  -1   7   4     3051.09     3459.53     67.51 o
   0   7   4      411.45      456.67     20.81 o
   1   7   4     7272.99     7691.60    158.07 o
   2   7   4       84.01      104.10     16.51 o
   3   7   4     8131.45     8095.97    168.22 o
   4   7   4       32.30       55.65     13.76 o
   5   7   4     5175.08     5153.49    106.94 o
   6   7   4      129.43      171.55     24.26 o
   7   7   4     2350.08     2438.90     83.85 o
  -7   8   4     4719.68     4769.07    104.14 o
  -6   8   4      503.19      530.10     54.55 o
  -5   8   4     1665.87     1687.10     46.57 o
  -4   8   4      121.96      155.61     11.58 o
  -3   8   4        3.75       25.45      8.02 o
  -2   8   4     2049.34     2129.53     49.72 o
  -1   8   4      321.72      368.46     27.88 o
   0   8   4    16276.50    16276.19    295.07 o
   1   8   4      304.39      326.57     23.85 o
   2   8   4    28056.23    27667.69    641.34 o
   3   8   4     5408.91     5319.92    120.89 o
   4   8   4    19793.45    19511.92    317.71 o
   5   8   4    10891.59    10522.22    350.64 o
   6   8   4     6513.24     6576.33    152.07 o
  -7   9   4     8544.75     8779.49    156.86 o
  -6   9   4     9431.83     9770.77    166.73 o
  -5   9   4    14866.50    14793.50    277.98 o
  -4   9   4    25558.83    25297.49    323.25 o
  -3   9   4    17112.60    17262.53    247.85 o
  -2   9   4    45833.95    45086.72    623.47 o
  -1   9   4    12197.70    12132.22    198.97 o
   0   9   4    48221.43    48830.41    737.14 o
   1   9   4     4873.83     4898.79    111.97 o
   2   9   4    29312.83    29384.68    541.44 o
   3   9   4     1359.73     1394.49     58.22 o
   4   9   4    12236.80    12021.53    241.20 o
   5   9   4      489.47      527.51     41.24 o
   6   9   4     4067.15     4059.12    111.71 o
  -6  10   4    26760.57    26555.56    396.82 o
  -5  10   4    20666.33    21005.23    316.99 o
  -4  10   4    33840.61    33465.62    586.10 o
  -3  10   4    47829.08    47706.54    654.54 o
  -2  10   4    23310.19    23434.12    367.73 o
  -1  10   4    66011.98    66810.69   1004.23 o
   0  10   4     6627.91     6749.01    120.65 o
   1  10   4    53781.43    53736.08    810.94 o
   2  10   4      342.24      310.46     27.06 o
   3  10   4    24165.69    24260.33    456.02 o
   4  10   4       65.89      105.51     28.47 o
   5  10   4     6270.63     6207.67    145.56 o
   6  10   4        4.89       90.18     26.68 o
  -6  11   4     5560.59     5683.59    127.03 o
  -5  11   4     3769.54     3816.49    113.04 o
  -4  11   4     6641.51     6625.69    133.85 o
  -3  11   4     7395.06     7535.54    138.03 o
  -2  11   4     6724.92     6657.66    122.68 o
  -1  11   4    13490.45    13482.05    222.48 o
   0  11   4     6528.25     6663.28    119.96 o
   1  11   4    17415.05    17550.19    280.11 o
   2  11   4     7173.46     7322.32    160.89 o
   3  11   4    14589.26    14657.39    289.95 o
   4  11   4     7321.59     7294.69    139.92 o
   5  11   4     7747.36     7598.63    305.40 o
   6  11   4     5672.67     5867.96    171.48 o
  -6  12   4      344.08      424.40     43.99 o
  -5  12   4      796.87      820.50     59.17 o
  -4  12   4       17.13       23.56     19.26 o
  -3  12   4       84.32       97.12     15.96 o
  -2  12   4     2180.61     2213.21     56.44 o
  -1  12   4      791.03      817.90     32.24 o
   0  12   4    11726.78    11619.43    195.51 o
   1  12   4      105.39      117.65     14.01 o
   2  12   4    19206.84    18921.77    366.63 o
   3  12   4      791.05      868.63     43.78 o
   4  12   4    14039.47    13821.80    315.36 o
   5  12   4     2976.77     3053.46    111.63 o
  -5  13   4      802.11      805.98     52.28 o
  -4  13   4     2168.96     2302.61    225.23 o
  -3  13   4      979.87      976.00     37.52 o
  -2  13   4     3890.62     3951.64     84.98 o
  -1  13   4      340.01      345.32     24.60 o
   0  13   4     3152.53     3065.71     69.11 o
   1  13   4       13.43       20.04     15.53 o
   2  13   4      768.53      694.09     40.23 o
   3  13   4        0.51        2.35     16.19 o
   4  13   4       41.72       38.94     26.89 o
   5  13   4      132.93      156.84     36.44 o
  -5  14   4      207.92      209.12     34.24 o
  -4  14   4     1402.27     1387.09     75.40 o
  -3  14   4      100.64      123.66     33.20 o
  -2  14   4      274.65      300.22     24.96 o
  -1  14   4      207.53      238.49     22.07 o
   0  14   4      328.47      376.64     32.09 o
   1  14   4      275.63      223.72     39.13 o
   2  14   4     1403.27     1378.26     57.32 o
   3  14   4     3787.67     3684.17    120.25 o
   4  14   4      623.54      724.36     59.20 o
  -4  15   4     4342.26     4537.95    161.29 o
  -3  15   4     3348.48     3485.97    106.40 o
  -2  15   4    10768.44    10862.68    193.09 o
  -1  15   4      163.00      142.34     20.78 o
   0  15   4    13390.53    13397.99    276.05 o
   1  15   4     1127.35     1155.16     55.92 o
   2  15   4     9332.87     9466.04    368.39 o
   3  15   4     3051.14     2974.76     79.27 o
   4  15   4     4016.46     3955.15    141.25 o
  -3  16   4     8901.79     8819.47    209.72 o
  -2  16   4     1803.91     1761.54     57.62 o
  -1  16   4    13792.28    13923.88    239.81 o
   0  16   4        4.42       80.25     60.13 o
   1  16   4    10840.59    10569.36    308.26 o
   2  16   4      939.11      959.56     52.96 o
   3  16   4     4457.00     4740.11    181.33 o
  -2  17   4      192.79      177.59     24.96 o
  -1  17   4      234.79      287.01     56.31 o
   0  17   4      136.06      236.89     41.04 o
   1  17   4     1621.73     1525.99     67.42 o
  -8   1   5        9.64      -13.32     32.45 o
  -7   1   5        4.48       17.64     27.64 o
  -6   1   5     2246.72     2340.24     68.91 o
  -5   1   5      438.29      448.57     20.77 o
  -4   1   5     9470.72     9390.98    158.43 o
  -3   1   5     8051.37     8083.16    134.45 o
  -2   1   5    10133.58     9819.67    140.34 o
  -1   1   5    30633.42    30132.33    399.51 o
   0   1   5      379.41      360.59     26.13 o
   1   1   5    44061.72    42458.89    742.33 o
   2   1   5     5241.09     5545.14    149.84 o
   3   1   5    26244.05    26164.88    368.92 o
   4   1   5    14854.07    14778.13    187.07 o
   5   1   5     6525.44     6538.43     95.31 o
   6   1   5    13868.76    14212.40    186.19 o
   7   1   5      217.66      239.30     23.13 o
  -8   2   5    10307.15    10165.96    270.61 o
  -7   2   5       13.86      106.90     21.26 o
  -6   2   5    17235.85    17430.18    245.75 o
  -5   2   5      241.33      284.61     22.87 o
  -4   2   5    23707.97    23468.84    319.74 o
  -3   2   5      594.19      626.47     22.09 o
  -2   2   5    26891.57    27248.75    385.71 o
  -1   2   5      430.36      404.77     16.92 o
   0   2   5    25246.10    24246.88    637.96 o
   1   2   5      222.28      157.49     15.03 o
   2   2   5    15903.25    15409.16    255.62 o
   3   2   5      597.81      774.69     23.65 o
   4   2   5     6694.13     6417.48     91.25 o
   5   2   5      855.50      861.71     27.58 o
   6   2   5     1872.07     1995.13     44.71 o
   7   2   5      951.28     1040.80     45.73 o
  -8   3   5      609.59      681.19     66.09 o
  -7   3   5    40536.57    39891.97    748.87 o
  -6   3   5      751.78      898.07     41.11 o
  -5   3   5    58760.00    58535.39    770.22 o
  -4   3   5    10227.84    10133.32    175.43 o
  -3   3   5    49944.72    48560.63    848.24 o
  -2   3   5    22794.54    23024.47    309.93 o
  -1   3   5    19619.40    19743.36    267.86 o
   0   3   5    17060.72    17111.57    281.67 o
   1   3   5     2011.93     2139.17     49.09 o
   2   3   5     2071.89     2137.03     42.16 o
   3   3   5       66.44       82.99     16.81 o
   4   3   5      524.21      549.72     31.96 o
   5   3   5      456.94      463.54     21.62 o
   6   3   5     1425.66     1481.19     37.79 o
   7   3   5     1580.32     1616.57     56.77 o
  -7   4   5      277.14      317.84     29.33 o
  -6   4   5    12446.13    12426.98    224.15 o
  -5   4   5     1132.19     1147.80     31.65 o
  -4   4   5    20041.94    19690.99    272.62 o
  -3   4   5     2912.91     3190.43     57.30 o
  -2   4   5    28565.96    28069.95    376.23 o
  -1   4   5     4156.85     4263.94    116.43 o
   0   4   5    31014.51    31503.15    433.04 o
   1   4   5     2287.67     2349.11     42.78 o
   2   4   5    23299.70    22766.39    402.93 o
   3   4   5      434.23      494.07     32.01 o
   4   4   5    11381.20    11269.17    145.27 o
   5   4   5        7.76       24.77     10.49 o
   6   4   5     3566.21     3485.88     78.12 o
   7   4   5        7.21        4.76     18.31 o
  -7   5   5      196.71      218.74     26.76 o
  -6   5   5     6111.34     6265.39    125.63 o
  -5   5   5       64.63      100.57     11.02 o
  -4   5   5    24772.73    25925.56    482.96 o
  -3   5   5     5447.96     5305.11    139.20 o
  -2   5   5    43458.55    43178.07    578.04 o
  -1   5   5    24809.61    23976.78    371.05 o
   0   5   5    37597.04    37068.20    560.82 o
   1   5   5    36491.11    35782.22    565.44 o
   2   5   5    12348.43    12221.13    208.46 o
   3   5   5    22704.67    21798.21    355.64 o
   4   5   5     1227.02     1260.42     61.27 o
   5   5   5     5200.85     5324.85     92.87 o
   6   5   5        9.21       50.56     19.25 o
   7   5   5       45.70       49.30     21.86 o
  -7   6   5      702.04      827.70     38.29 o
  -6   6   5      992.33     1043.46     38.17 o
  -5   6   5     1761.89     1815.76     53.45 o
  -4   6   5     1438.98     1507.25     33.06 o
  -3   6   5     4107.56     4282.45     74.49 o
  -2   6   5     1031.74     1127.79     34.06 o
  -1   6   5     7945.84     7909.47    134.91 o
   0   6   5      226.53      283.78     17.69 o
   1   6   5    13504.92    13340.04    258.47 o
   2   6   5        4.14       21.35     10.91 o
   3   6   5    18499.82    18139.28    301.27 o
   4   6   5       24.01       76.43     15.98 o
   5   6   5    16569.07    16440.40    303.86 o
   6   6   5      237.05      271.12     28.64 o
   7   6   5    10784.06    11066.95    202.95 o
  -7   7   5     1223.78     1269.36     46.08 o
  -6   7   5        6.68       27.30     14.05 o
  -5   7   5      528.92      506.32     40.63 o
  -4   7   5       63.43       93.65     10.81 o
  -3   7   5     1038.35     1099.90     31.33 o
  -2   7   5      301.89      313.55     20.33 o
  -1   7   5    10663.99    10520.58    174.46 o
   0   7   5     7960.28     8029.42    136.46 o
   1   7   5    16389.26    16320.38    312.42 o
   2   7   5    27667.18    26679.08    494.26 o
   3   7   5     9305.77     9392.76    169.37 o
   4   7   5    39156.82    37924.80    532.45 o
   5   7   5     1435.46     1564.03     60.79 o
   6   7   5    31005.81    30770.83    483.58 o
  -7   8   5     1246.14     1215.38     53.44 o
  -6   8   5     3339.44     3238.74     74.13 o
  -5   8   5     6197.34     6143.05    111.95 o
  -4   8   5     2498.91     2467.92     50.78 o
  -3   8   5    14898.98    14876.96    242.26 o
  -2   8   5      730.92      762.82     29.33 o
  -1   8   5    21371.80    21559.92    376.87 o
   0   8   5       47.11      107.46     25.33 o
   1   8   5    20893.72    21099.40    397.33 o
   2   8   5       16.32       14.69     24.81 o
   3   8   5    15194.99    15415.01    301.81 o
   4   8   5       74.30      117.34     22.26 o
   5   8   5     9556.33     9569.38    200.27 o
   6   8   5      217.89      279.30     34.40 o
  -7   9   5     4261.11     4253.04    114.19 o
  -6   9   5     2377.51     2450.40     74.41 o
  -5   9   5     4174.08     4140.41    124.09 o
  -4   9   5    14458.66    14379.92    193.00 o
  -3   9   5      531.11      515.41     27.90 o
  -2   9   5    28996.74    28336.28    440.17 o
  -1   9   5     1839.05     1865.99     47.70 o
   0   9   5    24862.99    25013.64    389.87 o
   1   9   5     7935.34     8021.62    171.42 o
   2   9   5     9415.76     9169.38    192.66 o
   3   9   5     6733.13     6684.21    150.01 o
   4   9   5     1427.92     1395.12     48.73 o
   5   9   5     1550.67     1541.07     64.52 o
   6   9   5      147.87      113.58     28.27 o
  -6  10   5     1683.62     1678.85     85.68 o
  -5  10   5      396.05      429.51     34.22 o
  -4  10   5     1156.85     1206.49     39.93 o
  -3  10   5     1380.07     1437.72     43.64 o
  -2  10   5       95.53      138.43     16.46 o
  -1  10   5     1299.87     1345.22     39.85 o
   0  10   5      334.86      317.71     33.04 o
   1  10   5      260.12      246.66     25.07 o
   2  10   5      880.05      972.94     44.00 o
   3  10   5       45.99       41.92     17.30 o
   4  10   5      433.03      384.00     29.74 o
   5  10   5      397.32      353.80     43.03 o
   6  10   5       21.83       37.33     24.77 o
  -6  11   5     1409.98     1471.80     70.58 o
  -5  11   5     8035.99     7908.78    189.94 o
  -4  11   5     8386.40     8523.67    196.49 o
  -3  11   5     2962.20     3129.68     71.77 o
  -2  11   5    14938.02    14729.48    243.90 o
  -1  11   5       49.79       50.83     14.68 o
   0  11   5    10714.08    10872.70    184.11 o
   1  11   5     3271.83     3377.27    127.89 o
   2  11   5     2584.43     2549.68     76.55 o
   3  11   5     3979.41     4026.10    105.47 o
   4  11   5       33.53       63.80     18.16 o
   5  11   5     1357.63     1277.91     72.55 o
  -5  12   5      220.95      267.42     36.14 o
  -4  12   5       18.77       28.63     20.25 o
  -3  12   5      294.62      267.21     23.00 o
  -2  12   5      600.45      665.55     31.96 o
  -1  12   5     1344.83     1362.53     42.87 o
   0  12   5     2264.04     2281.09     55.93 o
   1  12   5     5066.87     5005.76    123.38 o
   2  12   5     2860.17     2832.24     83.88 o
   3  12   5    10030.03     9867.92    211.16 o
   4  12   5     1269.24     1258.23     71.19 o
   5  12   5    11417.76    11289.60    276.28 o
  -5  13   5        2.26        6.71     30.54 o
  -4  13   5      348.81      347.38     36.66 o
  -3  13   5     1191.27     1182.07     52.51 o
  -2  13   5        3.32       30.78     21.99 o
  -1  13   5     5472.66     5426.71    107.92 o
   0  13   5     2202.43     2168.30     72.55 o
   1  13   5     7983.33     7834.96    176.05 o
   2  13   5    10434.54    10293.32    220.67 o
   3  13   5     4542.63     4387.18    115.94 o
   4  13   5    16965.63    17017.62    381.52 o
  -4  14   5       30.43       -2.21     21.47 o
  -3  14   5     7568.79     7654.30    145.26 o
  -2  14   5      406.82      457.37     30.44 o
  -1  14   5     8842.04     8933.41    181.87 o
   0  14   5     1991.82     2099.07     88.76 o
   1  14   5     5682.09     5614.93    184.19 o
   2  14   5     2761.69     2800.72     88.96 o
   3  14   5     2247.92     2216.51     77.88 o
   4  14   5     1620.47     1704.88     86.10 o
  -4  15   5     4587.49     4298.86    127.88 o
  -3  15   5     4081.39     4197.41    121.87 o
  -2  15   5     7025.55     6969.11    136.16 o
  -1  15   5    11466.42    11413.82    243.39 o
   0  15   5     4613.34     4413.68    149.84 o
   1  15   5    15166.24    15304.15    313.43 o
   2  15   5      937.99      857.90     50.79 o
   3  15   5    10173.74    10215.31    225.24 o
  -3  16   5      890.55     1025.89     58.61 o
  -2  16   5     4820.29     4990.23    146.49 o
  -1  16   5      659.55      733.02     49.14 o
   0  16   5     1471.95     1609.53     67.67 o
   1  16   5       22.19       34.02     21.89 o
   2  16   5      310.27      343.12     37.60 o
  -1  17   5     3622.04     3656.70    109.84 o
   0  17   5     1842.52     1844.63    124.07 o
  -8   0   6     1272.33     1332.31    118.34 o
  -7   0   6        3.92      -13.36     36.27 o
  -6   0   6     8328.23     8355.67    186.84 o
  -5   0   6      307.79      313.82     46.76 o
  -4   0   6    37790.17    37662.60    709.14 o
  -3   0   6        7.83       18.71     12.71 o
  -2   0   6    99791.78    90728.05   1662.11 o
  -1   0   6     2569.70     2449.08     66.84 o
   0   0   6   138154.08   133116.20   3225.79 o
   1   0   6    16641.90    16241.55    427.56 o
   2   0   6   105349.73   103014.85   2890.80 o
   3   0   6    33673.29    33745.49    701.04 o
   4   0   6    45700.18    45508.57    760.60 o
   5   0   6    30606.81    30144.25    518.06 o
   6   0   6    11404.96    11516.69    222.45 o
   7   0   6    16391.96    16814.53    313.35 o
  -7   1   6     4770.24     4740.55    153.19 o
  -6   1   6     3021.29     3068.01     62.10 o
  -5   1   6    10760.36    10933.22    162.79 o
  -4   1   6     8517.47     8632.40    130.99 o
  -3   1   6    20361.91    20203.24    277.97 o
  -2   1   6    17837.86    17715.47    244.79 o
  -1   1   6    30047.12    28861.05    385.87 o
   0   1   6    26952.47    27161.89    519.18 o
   1   1   6    29603.95    28101.42    503.43 o
   2   1   6    25301.93    24921.45    394.26 o
   3   1   6    20714.30    20888.15    275.45 o
   4   1   6    16524.90    16783.83    212.29 o
   5   1   6    12429.84    12231.19    162.72 o
   6   1   6     8672.39     8735.04    125.97 o
   7   1   6     6122.54     6219.63    127.65 o
  -7   2   6     7489.53     7498.42    156.32 o
  -6   2   6     7578.98     7686.53    130.04 o
  -5   2   6    24403.96    23668.45    326.51 o
  -4   2   6     2692.71     2754.14     56.48 o
  -3   2   6    37042.08    37453.40    499.18 o
  -2   2   6      166.60      167.57     14.88 o
  -1   2   6    25526.62    25111.25    338.97 o
   0   2   6     2153.56     2130.13     69.28 o
   1   2   6     4930.48     4870.97    107.95 o
   2   2   6      276.51      342.24     22.71 o
   3   2   6       31.00       62.66     10.95 o
   4   2   6     1392.19     1377.66     33.44 o
   5   2   6      665.35      761.50     27.47 o
   6   2   6     5340.63     5435.29     87.20 o
   7   2   6      100.11      164.81     25.24 o
  -7   3   6      678.28      773.72     43.10 o
  -6   3   6     2030.23     2052.94     62.76 o
  -5   3   6      444.48      525.94     24.98 o
  -4   3   6     2222.70     2339.98     48.78 o
  -3   3   6       29.57       47.70     10.45 o
  -2   3   6     2129.42     2078.02     43.20 o
  -1   3   6      175.63      209.08     17.75 o
   0   3   6     1416.08     1145.29     66.94 o
   1   3   6      432.76      420.05     27.47 o
   2   3   6      882.54      835.90     31.50 o
   3   3   6      433.49      506.21     20.98 o
   4   3   6      415.93      425.41     24.84 o
   5   3   6      213.75      241.48     17.76 o
   6   3   6      112.61      136.15     18.54 o
   7   3   6       91.83       94.24     22.63 o
  -7   4   6       22.52       58.60     20.23 o
  -6   4   6    10308.77    10376.81    205.80 o
  -5   4   6     1930.96     1897.36     58.68 o
  -4   4   6     3601.10     3613.55     66.68 o
  -3   4   6     4671.20     4538.65     77.43 o
  -2   4   6       95.98      148.88     30.03 o
  -1   4   6     1001.65      928.71     52.44 o
   0   4   6     3720.08     3767.50     64.06 o
   1   4   6     1351.31     1410.07     39.18 o
   2   4   6     2217.62     2283.63     56.25 o
   3   4   6     4812.51     4833.46    100.19 o
   4   4   6       15.36       52.13     10.76 o
   5   4   6     2953.08     2877.18     62.93 o
   6   4   6     1671.53     1685.15     48.62 o
   7   4   6      193.60      194.69     45.81 o
  -7   5   6     3240.71     3382.11     90.22 o
  -6   5   6     2333.02     2452.20     88.50 o
  -5   5   6     7966.03     8256.79    259.48 o
  -4   5   6     2294.79     2323.01     62.61 o
  -3   5   6    15913.42    16268.82    273.25 o
  -2   5   6      523.31      553.42     26.10 o
  -1   5   6    22190.81    22230.03    347.05 o
   0   5   6      809.57      844.64     27.62 o
   1   5   6    18687.49    18248.82    300.58 o
   2   5   6     5036.38     5104.61    101.98 o
   3   5   6     8924.18     8882.64    162.96 o
   4   5   6     7269.53     7134.39    114.46 o
   5   5   6     2684.83     2738.86     61.97 o
   6   5   6     6213.78     6228.48    173.29 o
  -7   6   6     1473.53     1464.26     58.11 o
  -6   6   6      606.57      633.32     38.66 o
  -5   6   6     3829.73     3792.38     90.71 o
  -4   6   6     7619.94     7892.53    126.20 o
  -3   6   6     2648.95     2619.39     54.75 o
  -2   6   6    27469.49    27080.60    706.06 o
  -1   6   6      175.65      269.06     18.67 o
   0   6   6    45515.82    45667.35    693.29 o
   1   6   6     9178.64     9605.92    168.58 o
   2   6   6    36338.21    35805.86    569.60 o
   3   6   6    20777.01    20839.61    346.66 o
   4   6   6    14299.72    14283.80    219.89 o
   5   6   6    19224.99    18973.17    348.19 o
   6   6   6     2729.12     2930.83     80.65 o
  -7   7   6     1349.78     1379.85     57.20 o
  -6   7   6     1200.42     1185.58     51.32 o
  -5   7   6     1673.12     1671.75     69.66 o
  -4   7   6     2691.30     2776.28     58.41 o
  -3   7   6     1184.28     1298.80     38.54 o
  -2   7   6     3173.80     3235.59     69.69 o
  -1   7   6      399.58      386.65     21.99 o
   0   7   6     1868.00     1926.92     69.97 o
   1   7   6       79.27      103.50     18.75 o
   2   7   6      695.02      689.36     31.25 o
   3   7   6      107.00      353.87     25.78 o
   4   7   6      215.63      213.43     22.09 o
   5   7   6      192.02      229.44     21.86 o
   6   7   6      167.70      228.62     29.81 o
  -7   8   6     7874.05     7845.13    165.17 o
  -6   8   6      288.82      368.89     33.77 o
  -5   8   6    19147.99    18963.25    326.96 o
  -4   8   6      416.61      448.19     25.66 o
  -3   8   6    24308.29    24036.69    387.86 o
  -2   8   6     4738.98     4828.29     94.93 o
  -1   8   6    13135.74    13380.99    220.68 o
   0   8   6     8142.17     8157.89    141.20 o
   1   8   6     1294.05     1331.15     50.81 o
   2   8   6     4305.24     4118.40    104.34 o
   3   8   6      845.12      828.31     44.00 o
   4   8   6      132.04      112.90     21.02 o
   5   8   6     2464.55     2436.60     58.54 o
   6   8   6     1046.02     1072.76     59.45 o
  -6   9   6     3284.43     3392.12     91.85 o
  -5   9   6     3445.06     3571.72     90.97 o
  -4   9   6     2697.75     2784.39     66.30 o
  -3   9   6     2119.47     2160.49     64.84 o
  -2   9   6     2339.14     2399.25     58.39 o
  -1   9   6      619.08      637.64     34.22 o
   0   9   6     2182.25     2320.83     78.68 o
   1   9   6       14.55       51.08     16.83 o
   2   9   6     1768.65     1828.01     62.83 o
   3   9   6       29.72       34.77     18.75 o
   4   9   6      901.96      878.51     41.91 o
   5   9   6       10.74       27.20     22.97 o
   6   9   6      106.61       97.35     43.90 o
  -6  10   6     8020.57     8114.28    167.31 o
  -5  10   6       92.69      107.92     25.07 o
  -4  10   6     2857.72     2865.02     68.55 o
  -3  10   6        0.04        8.47     12.35 o
  -2  10   6       35.49       27.58     13.56 o
  -1  10   6      535.77      559.88     27.00 o
   0  10   6     1849.88     1938.45     68.64 o
   1  10   6     3889.82     3945.85    102.72 o
   2  10   6     1032.37     1026.20     49.07 o
   3  10   6     6313.78     6404.00    150.01 o
   4  10   6       30.07       32.75     18.23 o
   5  10   6     3550.82     3435.31    111.92 o
  -6  11   6     7358.30     7201.06    183.29 o
  -5  11   6      722.78      855.12     52.69 o
  -4  11   6    10062.17     9744.65    220.67 o
  -3  11   6     2638.97     2778.57     67.88 o
  -2  11   6     7556.94     7466.98    154.33 o
  -1  11   6     4665.92     4728.62     95.39 o
   0  11   6     2179.32     2193.51     71.75 o
   1  11   6     3459.45     3549.71    118.34 o
   2  11   6        2.20        9.16     15.88 o
   3  11   6      849.31      935.40     48.58 o
   4  11   6      893.70      868.64     43.21 o
   5  11   6        8.49       37.29     28.99 o
  -5  12   6    12984.74    12458.92    277.19 o
  -4  12   6       12.76       42.95     27.68 o
  -3  12   6    17360.67    17824.50    294.56 o
  -2  12   6     1524.01     1603.71     49.57 o
  -1  12   6    11421.58    11605.04    251.00 o
   0  12   6     2876.37     2843.29    131.70 o
   1  12   6     2429.28     2462.23     97.35 o
   2  12   6      999.21     1134.01     53.66 o
   3  12   6        7.99       32.81     20.48 o
   4  12   6       84.25      102.34     23.15 o
  -5  13   6     2582.77     2525.05     92.66 o
  -4  13   6       16.62       39.52     22.83 o
  -3  13   6     8282.94     8074.96    188.73 o
  -2  13   6      152.43      141.48     21.23 o
  -1  13   6    15139.00    15464.28    259.26 o
   0  13   6     1215.32     1324.27     62.03 o
   1  13   6    15325.04    15292.21    405.61 o
   2  13   6     3311.43     3431.99    100.40 o
   3  13   6     8910.70     8688.52    196.21 o
   4  13   6     3975.96     4280.67    142.00 o
  -4  14   6     5820.96     5735.47    152.65 o
  -3  14   6     1231.66     1266.68     48.26 o
  -2  14   6    16072.85    16441.77    277.11 o
  -1  14   6        1.37      -20.25     20.25 o
   0  14   6    23611.50    23683.60    458.91 o
   1  14   6     2073.73     2180.31     79.62 o
   2  14   6    19366.67    19239.68    384.05 o
   3  14   6     6013.31     6113.98    153.10 o
  -3  15   6     4397.71     4502.74    127.41 o
  -2  15   6     1926.33     1874.79     60.22 o
  -1  15   6     2645.27     2713.60     88.96 o
   0  15   6     1406.22     1316.00     62.23 o
   1  15   6     1781.45     1754.92     71.54 o
   2  15   6      494.40      489.82     51.54 o
  -2  16   6       93.04       44.72     23.59 o
  -1  16   6      533.20      573.51     46.43 o
   0  16   6       57.29       29.09     21.51 o
   1  16   6       84.81       85.14     59.17 o
  -7   1   7      689.63      717.85     65.45 o
  -6   1   7    14113.12    14452.35    212.88 o
  -5   1   7      640.13      646.31     28.18 o
  -4   1   7    16037.68    15852.73    236.93 o
  -3   1   7     9456.15     9429.57    142.08 o
  -2   1   7     4988.62     4985.80     83.72 o
  -1   1   7    21399.01    20584.44    324.82 o
   0   1   7      869.20      885.68     44.86 o
   1   1   7    17386.95    16680.89    313.80 o
   2   1   7    10266.62     9849.39    358.85 o
   3   1   7     3938.67     3962.54     88.99 o
   4   1   7    11555.82    11374.08    151.82 o
   5   1   7        3.45       34.20     13.00 o
   6   1   7     4758.58     5000.00    131.41 o
  -7   2   7     2629.85     2597.63     75.42 o
  -6   2   7     1517.86     1577.80     43.22 o
  -5   2   7     1818.20     1788.36     44.28 o
  -4   2   7     2615.84     2720.95     59.78 o
  -3   2   7      691.64      718.61     38.02 o
  -2   2   7     3209.07     3381.75     62.64 o
  -1   2   7       49.62       51.42     11.63 o
   0   2   7     2475.06     2615.70     70.14 o
   1   2   7      100.77      131.55     21.11 o
   2   2   7     2348.56     2500.39     62.86 o
   3   2   7      556.63      676.85     29.13 o
   4   2   7     2441.69     2558.08     49.40 o
   5   2   7     1440.43     1491.51     38.72 o
   6   2   7     2087.13     2085.06     55.47 o
  -7   3   7      177.24      170.14     26.01 o
  -6   3   7      609.52      673.56     39.31 o
  -5   3   7      877.88      928.01     47.77 o
  -4   3   7     1321.13     1359.88     37.14 o
  -3   3   7     6848.46     6842.86    109.49 o
  -2   3   7       97.95      132.04     22.69 o
  -1   3   7     9602.77     9601.53    160.94 o
   0   3   7     1161.18     1164.76     34.45 o
   1   3   7     2760.66     2924.88     80.09 o
   2   3   7     2622.73     2602.33     64.00 o
   3   3   7      237.40      237.70     17.38 o
   4   3   7      839.37      881.84     27.51 o
   5   3   7     3884.92     3733.60    104.02 o
   6   3   7      131.05      153.27     20.76 o
  -7   4   7     1219.27     1231.43     87.35 o
  -6   4   7     1130.94     1127.88     47.83 o
  -5   4   7      659.76      666.77     29.75 o
  -4   4   7      819.93      861.50     35.63 o
  -3   4   7        0.97       45.63     11.02 o
  -2   4   7      355.13      388.81     20.90 o
  -1   4   7     1086.39     1136.31     34.89 o
   0   4   7       85.25      102.78     11.23 o
   1   4   7     3136.46     3288.22     72.40 o
   2   4   7       14.35       15.49     12.46 o
   3   4   7     4066.43     4153.26     92.21 o
   4   4   7        2.01       35.79     13.85 o
   5   4   7     3188.52     3170.93     69.10 o
   6   4   7       19.75       66.07     18.13 o
  -7   5   7     5824.13     5703.92    129.98 o
  -6   5   7     4819.81     4674.84    109.26 o
  -5   5   7     2748.64     2784.08     75.27 o
  -4   5   7     4727.69     4732.04     84.53 o
  -3   5   7      111.93      167.45     16.38 o
  -2   5   7      379.36      453.21     30.17 o
  -1   5   7       82.36       99.98     14.24 o
   0   5   7     3594.85     3484.95     72.43 o
   1   5   7      322.42      379.87     32.40 o
   2   5   7    13671.96    13430.72    233.39 o
   3   5   7     4084.67     4138.92     96.90 o
   4   5   7    13557.66    13248.42    214.58 o
   5   5   7     8775.55     8635.84    140.34 o
   6   5   7     6044.06     5959.06    127.51 o
  -7   6   7     3205.16     3093.88     88.58 o
  -6   6   7    12597.48    12538.40    232.82 o
  -5   6   7     5497.27     5569.98    121.35 o
  -4   6   7    25661.14    24953.89    351.67 o
  -3   6   7     6605.69     6777.13    113.18 o
  -2   6   7    38215.17    38227.93    587.57 o
  -1   6   7     5513.56     5862.63    109.65 o
   0   6   7    37634.87    38171.95    585.20 o
   1   6   7     3320.14     3449.90     75.34 o
   2   6   7    25957.24    25101.61    421.64 o
   3   6   7     1642.52     1745.82     54.33 o
   4   6   7    13012.97    12493.97    224.97 o
   5   6   7      766.31      813.56     78.24 o
   6   6   7     5085.63     5050.79    115.10 o
  -6   7   7    16255.62    15865.68    285.81 o
  -5   7   7    22918.88    22685.65    385.06 o
  -4   7   7    21710.50    21434.18    306.15 o
  -3   7   7    59738.79    58074.32    883.68 o
  -2   7   7    13630.44    13793.31    229.63 o
  -1   7   7    87911.84    85653.39   1292.96 o
   0   7   7     1931.11     2011.79     49.83 o
   1   7   7    70216.30    70220.09   1260.26 o
   2   7   7      642.14      684.10     32.82 o
   3   7   7    30496.94    29870.00    487.48 o
   4   7   7     2272.12     2250.24     66.36 o
   5   7   7     7456.10     7473.84    125.67 o
   6   7   7     1054.74     1081.81     56.75 o
  -6   8   7     9691.69     9607.80    189.78 o
  -5   8   7      556.66      626.21     47.21 o
  -4   8   7    12668.01    12386.68    189.13 o
  -3   8   7      492.03      562.55     30.60 o
  -2   8   7    13651.49    13626.45    227.90 o
  -1   8   7      994.02     1023.63     42.87 o
   0   8   7    14631.41    14630.48    239.84 o
   1   8   7     2179.77     2189.29     85.89 o
   2   8   7    15590.70    15366.33    439.01 o
   3   8   7     2299.07     2283.28     76.90 o
   4   8   7    14763.34    14633.79    260.56 o
   5   8   7     1050.37     1060.67     41.55 o
  -6   9   7      348.01      422.11     55.72 o
  -5   9   7      763.22      801.12     44.78 o
  -4   9   7      108.34      100.20     17.39 o
  -3   9   7       58.57       65.98     16.00 o
  -2   9   7     1037.95     1118.08     39.64 o
  -1   9   7      649.44      760.70     69.97 o
   0   9   7     7341.46     7362.46    132.71 o
   1   9   7       68.52      115.89     57.26 o
   2   9   7    12331.38    12190.73    253.45 o
   3   9   7      921.21      926.19     48.59 o
   4   9   7     8688.11     8470.25    193.77 o
   5   9   7     3186.94     3018.53     96.48 o
  -6  10   7       29.95       33.95     20.23 o
  -5  10   7     1137.70     1125.16     58.65 o
  -4  10   7      613.10      600.00     32.24 o
  -3  10   7     1293.91     1328.17     44.75 o
  -2  10   7     1519.73     1436.34     45.91 o
  -1  10   7      494.73      478.79     26.68 o
   0  10   7     1399.90     1468.75    109.75 o
   1  10   7        4.04       11.22     16.51 o
   2  10   7      301.70      240.21     29.33 o
   3  10   7       81.86      125.85     28.63 o
   4  10   7       55.88       65.10     41.04 o
   5  10   7       50.07       98.65     29.87 o
  -5  11   7     1329.30     1294.21     64.62 o
  -4  11   7      596.11      639.39     47.01 o
  -3  11   7       75.86      115.47     18.67 o
  -2  11   7       59.99      103.52     17.63 o
  -1  11   7       13.53       49.31     35.92 o
   0  11   7     2615.74     2613.40     82.03 o
   1  11   7      212.38      220.24     28.43 o
   2  11   7     5023.80     5002.84    128.54 o
   3  11   7     2325.84     2405.99     81.62 o
   4  11   7     3111.02     3021.21    132.66 o
  -5  12   7     5532.43     5685.00    154.91 o
  -4  12   7    12148.75    12237.88    270.64 o
  -3  12   7     3419.81     3423.31     81.31 o
  -2  12   7    21080.35    21757.96    591.64 o
  -1  12   7      503.09      513.60     40.49 o
   0  12   7    23783.46    24690.78    475.13 o
   1  12   7      184.78      229.15     30.26 o
   2  12   7    17662.43    17437.79    351.15 o
   3  12   7     1105.32     1174.47     62.99 o
   4  12   7     9497.29     9529.24    524.91 o
  -4  13   7     7625.10     7994.29    196.17 o
  -3  13   7    21716.08    22034.56    360.67 o
  -2  13   7     3344.39     3391.96     91.80 o
  -1  13   7    32575.81    32575.38    614.09 o
   0  13   7       22.77       39.55     24.81 o
   1  13   7    27551.49    27433.11    526.56 o
   2  13   7     1421.17     1489.07     66.95 o
   3  13   7    13236.36    13381.71    301.58 o
  -3  14   7       16.71       48.35     24.18 o
  -2  14   7     2858.26     2888.35     93.13 o
  -1  14   7      465.85      479.46     41.78 o
   0  14   7     2536.91     2649.27     89.14 o
   1  14   7     2189.48     2239.43     90.67 o
   2  14   7     3273.74     3348.93    130.75 o
  -2  15   7        0.25       13.67     20.89 o
  -1  15   7       85.69       91.02     25.54 o
   0  15   7     1857.80     1760.70     81.12 o
   1  15   7        6.48        8.65     21.89 o
  -7   0   8    34477.78    31694.79    981.10 o
  -6   0   8     6455.75     6580.82    161.55 o
  -5   0   8    47223.82    46462.43    879.49 o
  -4   0   8    22869.13    22133.39    439.75 o
  -3   0   8    36800.58    35986.65   1173.88 o
  -2   0   8    33657.24    34168.76    949.60 o
  -1   0   8    13660.18    12943.79    266.87 o
   0   0   8    20026.41    19320.36    509.64 o
   1   0   8     1884.96     1654.89     80.17 o
   2   0   8     3532.34     3444.46    100.77 o
   3   0   8      281.65      257.68     47.72 o
   4   0   8       20.38       23.91     17.36 o
   5   0   8      482.49      483.75     36.41 o
   6   0   8      580.89      576.80     53.58 o
  -7   1   8       85.36      185.03     41.78 o
  -6   1   8    17652.87    17605.21    256.81 o
  -5   1   8      152.48      221.77     20.69 o
  -4   1   8    27013.01    26781.15    370.27 o
  -3   1   8      376.66      400.84     23.64 o
  -2   1   8    34106.27    34582.73    467.34 o
  -1   1   8     1124.16     1091.64     36.96 o
   0   1   8    33286.57    32680.45    587.79 o
   1   1   8     2134.72     2120.42     66.80 o
   2   1   8    21837.49    21553.26    588.85 o
   3   1   8     2445.84     2636.53     63.91 o
   4   1   8    10040.19     9959.60    137.94 o
   5   1   8     1944.70     1913.09     52.29 o
   6   1   8     3540.97     3463.13     76.83 o
  -7   2   8      197.50      216.48     27.95 o
  -6   2   8      252.77      283.50     23.05 o
  -5   2   8     1416.79     1498.66     46.37 o
  -4   2   8     4304.08     4362.50     81.23 o
  -3   2   8     9702.85     9443.81    145.21 o
  -2   2   8     8620.25     8492.46    132.17 o
  -1   2   8    29119.27    28500.63    437.73 o
   0   2   8     4408.97     4428.01    106.60 o
   1   2   8    41802.49    40259.35    625.63 o
   2   2   8       32.73       59.82     16.14 o
   3   2   8    30241.11    30340.53    396.10 o
   4   2   8     1693.40     1795.56     77.82 o
   5   2   8    10886.33    10829.50    168.35 o
   6   2   8     2633.70     2810.98     88.25 o
  -7   3   8        0.61       12.03     22.18 o
  -6   3   8      755.94      767.93     42.04 o
  -5   3   8       33.26       67.33     14.59 o
  -4   3   8     1213.87     1255.82     38.01 o
  -3   3   8      342.06      357.31     22.33 o
  -2   3   8     1177.50     1244.36     35.76 o
  -1   3   8     1830.62     1763.57     47.70 o
   0   3   8      528.55      600.17     27.22 o
   1   3   8     4627.98     4667.57    118.20 o
   2   3   8      220.91      231.24     22.71 o
   3   3   8     6158.94     6104.06    106.21 o
   4   3   8      150.18      216.71     23.21 o
   5   3   8     5255.00     5208.41     97.57 o
   6   3   8      112.88      206.19     33.80 o
  -7   4   8      238.75      253.92     33.31 o
  -6   4   8       16.53       27.42     18.24 o
  -5   4   8      145.13      140.38     23.72 o
  -4   4   8      403.22      416.68     24.67 o
  -3   4   8      633.66      687.23     27.86 o
  -2   4   8      373.72      407.09     25.42 o
  -1   4   8     6260.63     6116.41    112.91 o
   0   4   8      358.58      382.18     25.07 o
   1   4   8    11452.29    11424.25    202.09 o
   2   4   8     6205.28     6057.71    122.16 o
   3   4   8     7854.93     7763.11    199.70 o
   4   4   8    14436.91    13895.83    244.65 o
   5   4   8     1498.09     1574.38     54.17 o
   6   4   8    14460.04    14339.64    218.07 o
  -6   5   8     7219.82     7114.52    150.52 o
  -5   5   8     2031.50     2131.23     52.70 o
  -4   5   8     9597.82     9670.44    151.62 o
  -3   5   8     5339.48     5334.65     93.74 o
  -2   5   8     9167.58     8912.66    193.74 o
  -1   5   8     8737.56     8772.91    155.82 o
   0   5   8     5690.21     5689.77    110.41 o
   1   5   8    10098.57     9802.19    177.01 o
   2   5   8     2100.42     2141.23     59.63 o
   3   5   8     7827.59     8141.73    158.69 o
   4   5   8      459.80      549.04     33.91 o
   5   5   8     4598.36     4489.75    103.68 o
  -6   6   8     1779.67     1819.08     65.87 o
  -5   6   8    15450.58    15632.96    365.39 o
  -4   6   8    11714.61    11474.02    178.65 o
  -3   6   8     6438.53     6365.03    109.71 o
  -2   6   8    22276.58    22284.87    367.62 o
  -1   6   8       34.56      132.47     37.07 o
   0   6   8    17976.99    17708.66    287.14 o
   1   6   8     2096.74     2009.22     54.27 o
   2   6   8     5903.72     5960.76    120.87 o
   3   6   8     2205.60     2150.71     63.22 o
   4   6   8      674.05      674.69     38.92 o
   5   6   8      279.07      318.45     31.49 o
  -6   7   8     1652.79     1638.25     63.08 o
  -5   7   8      127.11      174.44     26.33 o
  -4   7   8     4315.78     4349.58     84.79 o
  -3   7   8        2.22      164.84     25.36 o
  -2   7   8     9469.07     9522.18    169.36 o
  -1   7   8        5.72       25.56     12.49 o
   0   7   8    13065.28    13457.25    224.53 o
   1   7   8       25.06       27.78     17.89 o
   2   7   8    11287.51    11016.08    199.57 o
   3   7   8      233.26      226.66     24.50 o
   4   7   8     6080.54     6065.78    155.16 o
   5   7   8      349.84      371.26     28.26 o
  -6   8   8     1241.69     1322.22     57.17 o
  -5   8   8     1407.37     1466.66     75.86 o
  -4   8   8     7967.46     8032.39    149.72 o
  -3   8   8       41.68       76.72     16.46 o
  -2   8   8    14342.02    14751.31    247.31 o
  -1   8   8     4902.25     4923.86     99.10 o
   0   8   8    10280.17    10419.56    180.45 o
   1   8   8    12042.98    12301.23    255.17 o
   2   8   8     2492.82     2505.84    106.89 o
   3   8   8     9798.13     9969.28    187.33 o
   4   8   8       20.38       38.27     18.93 o
   5   8   8     3431.69     3473.31     77.63 o
  -5   9   8       72.66       47.49     20.78 o
  -4   9   8       82.92      148.97     20.05 o
  -3   9   8      191.97      203.86     26.91 o
  -2   9   8       18.73       46.47     20.09 o
  -1   9   8     1081.75     1028.81     37.34 o
   0   9   8      238.12      198.48     27.45 o
   1   9   8     4062.02     4131.35    111.42 o
   2   9   8      134.05      129.46     24.72 o
   3   9   8     7662.62     7515.45    177.18 o
   4   9   8       19.69       38.88     23.36 o
  -5  10   8     2331.98     2245.27     85.06 o
  -4  10   8      124.62      163.21     28.25 o
  -3  10   8     1109.61     1097.57     42.23 o
  -2  10   8        1.39        3.63     13.85 o
  -1  10   8        3.51       34.55     37.84 o
   0  10   8     1919.52     1897.73     69.67 o
   1  10   8      615.37      679.04     45.36 o
   2  10   8     9266.42     8919.34    201.59 o
   3  10   8      482.88      510.17     43.11 o
   4  10   8    16343.50    16455.49    340.69 o
  -5  11   8      787.39      756.68     53.53 o
  -4  11   8       65.73       87.07     26.09 o
  -3  11   8     3964.12     3929.50     90.60 o
  -2  11   8      250.42      257.83     24.50 o
  -1  11   8     7639.79     7491.48    173.24 o
   0  11   8     1742.97     1757.20     68.68 o
   1  11   8     8111.30     7882.90    183.61 o
   2  11   8     2999.23     3065.83     96.68 o
   3  11   8     5741.17     5639.65    146.98 o
   4  11   8     2417.71     2485.80     90.20 o
  -4  12   8     5953.17     5796.09    154.01 o
  -3  12   8     1124.55     1151.63     96.39 o
  -2  12   8     9641.25     9506.63    175.71 o
  -1  12   8     6266.89     6233.85    153.70 o
   0  12   8     6648.61     6587.33    195.65 o
   1  12   8    10838.41    10620.14    233.52 o
   2  12   8     1662.70     1523.16     67.42 o
   3  12   8     8549.41     8787.65    204.63 o
  -3  13   8     2030.71     2076.88     62.80 o
  -2  13   8     4583.09     4464.06    122.80 o
  -1  13   8     1760.70     1814.55     72.73 o
   0  13   8     1823.05     1993.52     77.18 o
   1  13   8      476.76      493.20     57.26 o
   2  13   8      439.74      455.84     42.62 o
  -2  14   8     7684.80     8001.19    188.90 o
  -1  14   8      883.51      950.09     55.29 o
   0  14   8     5143.88     5392.49    143.17 o
   1  14   8       28.55       53.65     42.95 o
  -6   1   9     7034.51     6895.59    120.95 o
  -5   1   9    10221.68    10080.24    192.30 o
  -4   1   9     2807.27     2814.92     63.24 o
  -3   1   9    18086.14    18684.40    274.40 o
  -2   1   9        4.71       43.85     13.49 o
  -1   1   9    14152.91    14090.34    232.56 o
   0   1   9      787.64      839.84     43.85 o
   1   1   9     4423.49     4276.60    121.21 o
   2   1   9      307.70      263.43     25.70 o
   3   1   9      386.11      412.25     28.75 o
   4   1   9      286.01      310.09     24.33 o
   5   1   9        8.94       31.10     16.85 o
  -6   2   9      261.18      316.32     25.93 o
  -5   2   9     6488.48     6467.72    112.66 o
  -4   2   9     1466.51     1483.06     72.18 o
  -3   2   9    10651.93    10808.79    166.62 o
  -2   2   9     3815.29     3862.38     74.72 o
  -1   2   9    11863.74    11646.89    197.51 o
   0   2   9     6296.04     6263.08    143.07 o
   1   2   9     9137.39     9655.96    567.67 o
   2   2   9     7153.90     7028.57    140.67 o
   3   2   9     5807.66     5832.39    128.66 o
   4   2   9     6175.11     6557.81    129.78 o
   5   2   9     2906.92     2926.14     69.67 o
  -6   3   9      431.51      478.95     38.44 o
  -5   3   9      433.41      475.95     28.97 o
  -4   3   9     6341.90     6318.38    109.89 o
  -3   3   9      115.32      173.01     18.57 o
  -2   3   9    24405.53    24445.87    482.41 o
  -1   3   9     1948.23     1985.63     53.98 o
   0   3   9    41211.10    42080.15   1593.50 o
   1   3   9    14654.52    14500.74    376.02 o
   2   3   9    33379.08    33108.96    540.21 o
   3   3   9    28583.35    28767.63    477.46 o
   4   3   9    13308.78    12807.99    452.66 o
   5   3   9    26283.91    27034.58    380.70 o
  -6   4   9     2889.88     2855.16     83.06 o
  -5   4   9     1045.65     1106.25     50.18 o
  -4   4   9     8331.29     8276.91    135.43 o
  -3   4   9      967.42     1023.03     36.35 o
  -2   4   9    15178.33    15220.59    250.72 o
  -1   4   9      782.68      821.21     38.35 o
   0   4   9    17463.23    17792.62    370.32 o
   1   4   9      798.02      839.21     36.33 o
   2   4   9    13486.06    13134.19    287.05 o
   3   4   9      978.35     1168.30     48.09 o
   4   4   9     8416.29     8514.95    154.23 o
   5   4   9     1159.39     1194.76     46.20 o
  -6   5   9      575.61      638.99     43.77 o
  -5   5   9    21613.42    21276.93    305.80 o
  -4   5   9       36.41       85.92     28.93 o
  -3   5   9    29424.38    29181.58    404.23 o
  -2   5   9     2410.98     2498.97     68.93 o
  -1   5   9    20131.53    19712.16    391.20 o
   0   5   9     5381.36     5425.33    108.63 o
   1   5   9     5677.01     5712.77    116.18 o
   2   5   9     3007.39     3097.82     77.32 o
   3   5   9      222.53      287.74     27.82 o
   4   5   9      102.53      128.39     22.27 o
   5   5   9       89.18       92.55     23.57 o
  -6   6   9     1897.52     2081.69     72.04 o
  -5   6   9     5036.17     5211.10    120.14 o
  -4   6   9     1595.09     1634.93     47.87 o
  -3   6   9     3748.51     3723.28     84.98 o
  -2   6   9     1462.58     1491.98     48.09 o
  -1   6   9     1525.82     1608.04     48.61 o
   0   6   9     1548.09     1546.34     61.91 o
   1   6   9      280.03      263.15     22.89 o
   2   6   9     1582.03     1634.45     52.64 o
   3   6   9       42.21       72.16     20.18 o
   4   6   9     1073.33     1048.96     45.18 o
   5   6   9       22.23       18.72     22.87 o
  -6   7   9    11917.28    12100.39    233.01 o
  -5   7   9       16.59       14.74     23.52 o
  -4   7   9     6875.59     6920.69    122.20 o
  -3   7   9      171.81      200.33     22.14 o
  -2   7   9     1187.81     1222.08     46.23 o
  -1   7   9       54.03       60.95     14.96 o
   0   7   9        9.65       25.24     17.89 o
   1   7   9     1638.42     1604.07     64.01 o
   2   7   9       85.07       90.76     18.52 o
   3   7   9     3105.38     3052.92     80.33 o
   4   7   9       56.17      100.58     22.76 o
  -5   8   9     3180.37     3271.17     91.08 o
  -4   8   9     6188.21     6220.52    157.62 o
  -3   8   9     4948.62     5057.91    106.69 o
  -2   8   9     3868.10     3777.54     85.91 o
  -1   8   9     5793.47     5978.74    119.35 o
   0   8   9      887.49      865.98     48.36 o
   1   8   9     4438.72     4598.66    122.27 o
   2   8   9        6.76       36.39     21.47 o
   3   8   9     1954.24     2080.35     64.72 o
   4   8   9      533.68      613.57     42.94 o
  -5   9   9     5921.79     6036.51    193.74 o
  -4   9   9     2594.50     2690.34     78.95 o
  -3   9   9     7663.89     7514.36    144.45 o
  -2   9   9     9813.09     9733.34    176.51 o
  -1   9   9     3308.31     3360.39    131.70 o
   0   9   9    14496.25    14681.68    301.89 o
   1   9   9        0.03       61.24     61.08 o
   2   9   9     9516.87     9445.16    213.79 o
   3   9   9     2215.38     2324.36     85.06 o
   4   9   9     2204.28     2232.18    116.43 o
  -4  10   9      326.04      387.90     70.62 o
  -3  10   9      622.09      625.77     36.33 o
  -2  10   9      158.40      186.20     22.93 o
  -1  10   9     2109.39     2163.31     76.79 o
   0  10   9       27.06       45.70     30.54 o
   1  10   9     2758.52     2787.46     91.30 o
   2  10   9      522.17      531.42     45.65 o
   3  10   9     1730.61     1893.76     90.67 o
  -4  11   9     4493.70     4565.03    188.01 o
  -3  11   9     3332.36     3533.82     86.66 o
  -2  11   9    13364.22    13544.78    283.99 o
  -1  11   9      993.77     1026.50     57.85 o
   0  11   9    19166.69    19360.21    388.14 o
   1  11   9      281.97      301.21     70.62 o
   2  11   9    13940.28    13991.38    297.95 o
   3  11   9     3040.65     2860.32     98.04 o
  -3  12   9     5184.78     5376.07    116.40 o
  -2  12   9      191.29      169.98     30.35 o
  -1  12   9     2549.00     2520.60     87.61 o
   0  12   9       81.56       75.55     25.54 o
   1  12   9     1165.89     1146.38     60.87 o
   2  12   9       11.25       29.61     24.29 o
  -2  13   9     1309.43     1375.01     64.74 o
  -1  13   9       44.67        9.60     22.24 o
   0  13   9      198.45      237.13     33.42 o
   1  13   9      309.37      347.99     53.44 o
  -6   0  10      442.89      413.76     43.03 o
  -5   0  10       28.94       29.61     23.36 o
  -4   0  10       97.86      101.30     26.59 o
  -3   0  10     1322.83     1444.11     63.59 o
  -2   0  10      578.11      521.81     44.86 o
  -1   0  10     4003.39     4046.55    150.79 o
   0   0  10     2372.17     2378.30    110.71 o
   1   0  10     2568.32     2763.87    120.25 o
   2   0  10     3587.38     3329.96    245.27 o
   3   0  10       71.15      104.98     41.99 o
   4   0  10     1768.42     1667.98     82.03 o
   5   0  10      968.84     1049.79    140.29 o
  -6   1  10      123.32      100.25     19.87 o
  -5   1  10     2563.39     2422.88     61.08 o
  -4   1  10      279.86      304.20     32.44 o
  -3   1  10     1560.08     1644.51     48.04 o
  -2   1  10      320.74      345.86     24.56 o
  -1   1  10      392.61      438.42     36.44 o
   0   1  10      139.14      170.32     39.13 o
   1   1  10        5.88        8.24     14.67 o
   2   1  10       17.90       25.55     18.34 o
   3   1  10      568.65      495.84     48.76 o
   4   1  10        0.07       42.65     16.91 o
   5   1  10     1317.63     1278.81     72.20 o
  -6   2  10     7768.21     7748.41    169.42 o
  -5   2  10      681.27      743.52     36.53 o
  -4   2  10     7715.20     7733.76    131.60 o
  -3   2  10      335.95      381.49     26.65 o
  -2   2  10     1816.97     1853.94     55.25 o
  -1   2  10     2016.05     2041.24     70.18 o
   0   2  10      808.57      851.51     63.94 o
   1   2  10      933.23      991.48     51.95 o
   2   2  10     6379.67     6428.89    134.75 o
   3   2  10       84.64      157.26     21.79 o
   4   2  10     7233.98     7494.73    128.20 o
  -6   3  10     1552.48     1536.27     61.58 o
  -5   3  10       22.22       51.20     17.06 o
  -4   3  10     3268.24     3347.43     72.90 o
  -3   3  10        0.52      144.68     19.52 o
  -2   3  10     5462.77     5395.37    109.81 o
  -1   3  10       49.73       76.27     17.90 o
   0   3  10     6826.57     6687.39    155.20 o
   1   3  10      139.16      113.42     23.36 o
   2   3  10     5792.39     5870.93    125.82 o
   3   3  10      171.42      234.07     25.21 o
   4   3  10     3425.42     3264.50    170.19 o
  -6   4  10     9232.95     9297.54    189.30 o
  -5   4  10    10808.25    10726.45    172.88 o
  -4   4  10    10266.37    10241.22    164.51 o
  -3   4  10    30433.56    30024.81    417.90 o
  -2   4  10     3759.09     3848.54    102.46 o
  -1   4  10    43486.74    42261.75    644.63 o
   0   4  10       64.44       70.16     19.26 o
   1   4  10    32528.44    32020.43    522.66 o
   2   4  10     3650.00     3787.26    111.20 o
   3   4  10    12679.16    12924.42    239.02 o
   4   4  10     5057.81     5277.68    124.20 o
  -5   5  10      324.09      340.45     27.42 o
  -4   5  10     6226.87     6098.75    110.40 o
  -3   5  10      295.15      284.25     26.32 o
  -2   5  10     7218.81     6980.40    133.81 o
  -1   5  10      435.77      419.45     29.71 o
   0   5  10     8072.53     7849.71    181.35 o
   1   5  10      401.50      368.67     37.50 o
   2   5  10     8558.84     8249.47    162.65 o
   3   5  10       96.06      122.50     22.76 o
   4   5  10     7438.45     7468.38    175.50 o
  -5   6  10      638.24      660.41     44.71 o
  -4   6  10       50.28       56.67     16.92 o
  -3   6  10       99.41       91.54     19.08 o
  -2   6  10       85.17      190.42     69.18 o
  -1   6  10      926.13      956.21     39.40 o
   0   6  10     1911.43     1842.14     69.42 o
   1   6  10      344.77      374.79     44.86 o
   2   6  10     4365.35     4288.81    125.98 o
   3   6  10      254.98      269.27     31.01 o
   4   6  10     3327.37     3419.61     84.83 o
  -5   7  10      668.21      726.44     51.10 o
  -4   7  10       63.51       44.71     18.28 o
  -3   7  10      597.57      578.15     35.96 o
  -2   7  10        7.06       13.84     33.40 o
  -1   7  10      120.19      155.79     21.87 o
   0   7  10       35.31       40.08     22.00 o
   1   7  10       87.39       85.89     25.64 o
   2   7  10        0.56       -4.56     20.89 o
   3   7  10      497.68      490.98     46.43 o
   4   7  10       67.76       78.14     25.67 o
  -5   8  10     2679.31     2897.48    152.70 o
  -4   8  10     5287.53     5525.23    146.45 o
  -3   8  10      852.75      914.11     41.44 o
  -2   8  10     2222.08     2305.86     64.96 o
  -1   8  10      305.77      303.40     34.24 o
   0   8  10        0.62       -6.25     36.27 o
   1   8  10      944.82     1013.54    114.52 o
   2   8  10     1349.98     1444.68     67.67 o
   3   8  10     3440.01     3554.13    112.21 o
  -4   9  10    14547.53    14261.81    249.25 o
  -3   9  10      525.23      519.85     35.23 o
  -2   9  10    22396.44    22261.84    365.44 o
  -1   9  10       72.69      114.71     50.58 o
   0   9  10    24250.88    24238.60    474.40 o
   1   9  10      160.68      169.07     44.86 o
   2   9  10    18541.52    18814.96    383.20 o
   3   9  10      853.80      906.92     60.33 o
  -4  10  10     5698.19     5725.74    153.58 o
  -3  10  10    31612.51    31225.34    557.90 o
  -2  10  10     1347.91     1398.67     64.01 o
  -1  10  10    44865.71    44559.98    828.59 o
   0  10  10      346.95      387.08     40.42 o
   1  10  10    37654.62    37306.46    705.51 o
   2  10  10     3265.08     3648.62    114.68 o
  -3  11  10      207.42      238.29     33.74 o
  -2  11  10     5987.55     5981.17    153.79 o
  -1  11  10        9.00       24.00     23.59 o
   0  11  10     6091.17     6119.49    160.34 o
   1  11  10      423.10      428.85     42.94 o
  -2  12  10      328.18      333.94     52.49 o
  -1  12  10       77.63      129.62     62.99 o
   0  12  10      482.79      546.33     47.18 o
  -5   1  11        0.70        7.45     17.14 o
  -4   1  11     1239.51     1248.79     45.21 o
  -3   1  11     1098.72     1042.67     41.01 o
  -2   1  11     2094.35     2055.99     62.47 o
  -1   1  11     7125.31     6981.29    163.31 o
   0   1  11      353.63      342.51     37.10 o
   1   1  11    13419.78    13114.90    235.53 o
   2   1  11      972.97     1075.91     49.94 o
   3   1  11    10566.66    10802.59    226.58 o
   4   1  11     4728.33     4952.89    110.92 o
  -5   2  11     5583.06     5487.88    106.18 o
  -4   2  11    11706.84    11451.27    196.71 o
  -3   2  11     9909.27     9840.13    160.40 o
  -2   2  11    11386.41    11369.08    202.22 o
  -1   2  11    12423.47    12096.70    274.86 o
   0   2  11     7452.57     7137.91    142.25 o
   1   2  11    11148.93    10683.08    335.94 o
   2   2  11     3403.82     3360.08     88.73 o
   3   2  11     7438.98     7322.97    183.47 o
   4   2  11     1187.57     1305.64     54.11 o
  -5   3  11    20853.33    21054.97    309.00 o
  -4   3  11    15825.77    15806.93    239.80 o
  -3   3  11    14947.12    14848.28    225.47 o
  -2   3  11    23972.04    23600.92    378.83 o
  -1   3  11     5350.20     5561.14    139.02 o
   0   3  11    19104.37    18671.16    367.11 o
   1   3  11      817.09      835.37     49.63 o
   2   3  11     8051.26     8096.95    163.76 o
   3   3  11      100.74      185.65     24.87 o
   4   3  11     1795.06     1891.57    124.07 o
  -5   4  11     1317.59     1367.69     60.34 o
  -4   4  11     9623.49     9756.03    161.23 o
  -3   4  11     1663.06     1800.91    119.45 o
  -2   4  11    12242.46    12249.96    215.21 o
  -1   4  11     2032.99     1952.45     74.20 o
   0   4  11    12335.71    12139.65    358.84 o
   1   4  11     2133.44     2090.93     99.25 o
   2   4  11     9338.95     9543.59    186.70 o
   3   4  11     1777.63     1892.02     66.69 o
  -5   5  11       13.48        4.61     16.72 o
  -4   5  11     1005.18      990.17     41.49 o
  -3   5  11     1649.93     1581.53     54.64 o
  -2   5  11     3147.07     3091.07     96.50 o
  -1   5  11     9015.43     8881.36    202.86 o
   0   5  11     2076.50     2199.26     81.45 o
   1   5  11    15446.22    15051.87    314.79 o
   2   5  11      100.39       62.52     27.64 o
   3   5  11    12496.70    12281.42    272.75 o
  -4   6  11      631.17      621.97     39.47 o
  -3   6  11       55.62       52.91     19.01 o
  -2   6  11      770.70      795.95     40.58 o
  -1   6  11       43.32       18.50     16.46 o
   0   6  11      855.85      857.57     52.43 o
   1   6  11      661.04      626.23     49.88 o
   2   6  11      966.59      944.67     58.61 o
   3   6  11     1633.70     1633.00     77.18 o
  -4   7  11      851.89      796.13     42.18 o
  -3   7  11      244.09      225.83     35.68 o
  -2   7  11     1141.90     1186.90     47.60 o
  -1   7  11      323.69      303.82     36.37 o
   0   7  11       15.82        9.54     22.00 o
   1   7  11     1599.46     1583.08     72.73 o
   2   7  11     2171.21     2120.65     85.32 o
   3   7  11      973.82     1036.41     64.41 o
  -3   8  11     4380.04     4284.00    203.28 o
  -2   8  11      135.88      153.00     30.17 o
  -1   8  11     7992.33     7907.95    259.59 o
   0   8  11      284.61      234.75     43.90 o
   1   8  11     8190.25     8151.43    196.71 o
   2   8  11     1190.26     1091.70     63.05 o
  -3   9  11       65.67      114.43     22.39 o
  -2   9  11     7458.99     7360.96    239.55 o
  -1   9  11     1122.77     1102.96     78.26 o
   0   9  11     6153.02     6074.38    158.38 o
   1   9  11     3810.59     3803.16    117.05 o
  -2  10  11      290.59      288.40     36.37 o
  -1  10  11      475.36      491.44     80.17 o
   0  10  11        0.36       22.41     23.36 o
   1  10  11      128.54       95.44     28.34 o
  -4   0  12     1174.72     1257.61     67.85 o
  -3   0  12      111.41       94.22     29.33 o
  -2   0  12     7444.85     7476.57    248.14 o
  -1   0  12     3180.78     3019.64    137.43 o
   0   0  12    12792.78    12244.63    368.39 o
   1   0  12    13160.78    13274.73    308.05 o
   3   0  12    21810.72    22602.34    737.73 o
  -4   1  12     4055.42     4126.98     89.40 o
  -3   1  12     1122.67     1226.77     45.73 o
  -2   1  12     6969.27     6974.00    168.03 o
  -1   1  12     1223.97     1217.47     88.76 o
   0   1  12     8491.37     8524.57    197.05 o
   1   1  12     1325.81     1299.91     82.34 o
   2   1  12     8110.11     8218.60    178.45 o
   3   1  12     1215.37     1274.90     64.75 o
  -4   2  12        1.47       53.99     19.07 o
  -3   2  12    13510.36    13659.56    240.61 o
  -2   2  12     1729.03     1765.38     59.79 o
  -1   2  12    11578.46    11209.52    242.27 o
   0   2  12     4352.16     4378.92    123.49 o
   1   2  12     4593.57     4621.30    129.55 o
   2   2  12     3209.14     3009.13    146.89 o
  -4   3  12      558.33      576.81     39.12 o
  -3   3  12     2332.20     2400.51     98.81 o
  -2   3  12      498.10      456.79     35.13 o
  -1   3  12     1501.97     1561.25     69.42 o
   0   3  12      530.91      469.17     44.48 o
   1   3  12      818.59      851.14     58.70 o
   2   3  12      535.19      536.36     49.88 o
  -4   4  12     5754.10     5511.02    120.07 o
  -3   4  12     3089.50     3139.50     82.65 o
  -2   4  12     1342.99     1289.67     52.04 o
  -1   4  12     2001.48     2061.45    110.71 o
   0   4  12        0.28       34.68     28.63 o
   1   4  12      187.82      193.90     33.74 o
   2   4  12      115.95      148.89     32.06 o
  -3   5  12     3513.70     3606.36    111.80 o
  -2   5  12       23.20       31.93     22.24 o
  -1   5  12     3914.64     3916.97    128.84 o
   0   5  12      495.61      600.39     50.60 o
   1   5  12     3411.66     3393.60    110.45 o
   2   5  12     1674.70     1651.34     78.14 o
  -3   6  12      890.69      845.11     45.16 o
  -2   6  12     7343.37     7204.57    146.87 o
  -1   6  12       45.44      105.64     32.45 o
   0   6  12    11861.73    11818.98    262.93 o
   1   6  12     3069.27     2991.17    170.83 o
  -2   7  12     1236.84     1184.80     75.40 o
  -1   7  12      456.08      533.00     47.90 o
   0   7  12     1026.25     1095.74     65.37 o
   1   7  12      679.78      902.99     61.13 o
  -2   8  12     6723.84     6644.36    234.78 o
  -1   8  12     3470.41     3453.69    111.80 o
   0   8  12     9946.07    10083.48    233.82 o
  -3   1  13     5602.02     5644.78    125.89 o
  -2   1  13     1805.25     1995.67     80.30 o
  -1   1  13     9139.14     9296.75    214.60 o
   0   1  13       19.32       13.36     24.29 o
   1   1  13     6749.05     6471.12    168.03 o
  -2   2  13     1485.56     1546.28     85.89 o
  -1   2  13     1022.77     1010.64     61.40 o
   0   2  13     1542.51     1618.35     74.23 o
   1   2  13      144.29      148.88     45.81 o
  -2   3  13       39.86       48.24     26.89 o
  -1   3  13     1155.98     1237.96     70.62 o
   0   3  13     1019.35     1011.64     85.89 o
  -2   4  13      209.85      237.17     36.27 o
  -1   4  13     1338.04     1339.94     97.35 o
   0   4  13      289.84      324.36     56.31 o
 
